# Supplementary material for: Global landscape of mouse and human cytokine transcriptional regulation
Source: Nucleic Acids Res. 2018 Sep 3;46(18):9321–37. doi: 10.1093/nar/gky787 (PMC6182173; doi:10.1093/nar/gky787)
Supplement: Supplementary Data [file gky787_supplemental_files.zip]

Archive with 5 entries (5 files):
- Supplementary Figures.pdf
- Supplementary information.pdf
- Supplementary Table S1.xlsx
- Supplementary Table S9.xlsx
- Supplementary Tables S2-8 and S10-11.xlsx
