# Supplementary material for: Global landscape of mouse and human cytokine transcriptional regulation
Source: Nucleic Acids Res. 2018 Sep 3;46(18):9321–37. doi: 10.1093/nar/gky787 (PMC6182173; doi:10.1093/nar/gky787)
Supplement: Supplementary Data [file gky787_supplemental_files.zip › Supplementary Table S1.xlsx]

## Sheet: Cytokines
HGNC symbol	Alternative name
CCL1	CCL1
CCL1	I 309
CCL1	I309
CCL1	I-309
CCL1	P 500
CCL1	P500
CCL1	P-500
CCL1	Scya 1
CCL1	Scya1
CCL1	Scya-1
CCL1	SISe
CCL1	TCA 3
CCL1	TCA3
CCL1	TCA-3
CCL11	CCL11
CCL11	eotaxin
CCL11	MGC22554
CCL11	SCYA 11
CCL11	Scya11
CCL11	SCYA-11
CCL13	CCL13
CCL13	CKb10
CCL13	CKB-10
CCL13	CK-beta-10
CCL13	CKβ 10
CCL13	CKβ10
CCL13	CKβ-10
CCL13	MCP 4
CCL13	MCP4
CCL13	MCP-4
CCL13	MGC17134
CCL13	NCC 1
CCL13	NCC1
CCL13	NCC-1
CCL13	SCYA 13
CCL13	Scya13
CCL13	SCYA-13
CCL13	SCYL 1
CCL13	SCYL1
CCL13	SCYL-1
CCL14	CCL14
CCL14	CKb1
CCL14	CKB-1
CCL14	CK-beta-1
CCL14	CKβ 1
CCL14	CKβ1
CCL14	CKβ-1
CCL14	HCC 1
CCL14	HCC 3
CCL14	HCC1
CCL14	HCC-1
CCL14	HCC3
CCL14	HCC-3
CCL14	MCIF
CCL14	NCC 2
CCL14	NCC2
CCL14	NCC-2
CCL14	SCYA 14
CCL14	Scya14
CCL14	SCYA-14
CCL14	SCYL 2
CCL14	SCYL2
CCL14	SCYL-2
CCL15	CCL15
CCL15	HCC 2
CCL15	HCC2
CCL15	HCC-2
CCL15	HMRP-2B
CCL15	Leukotactin 1
CCL15	Leukotactin1
CCL15	Leukotactin-1
CCL15	Lkn 1
CCL15	Lkn1
CCL15	Lkn-1
CCL15	MIP 1Δ
CCL15	MIP 5
CCL15	MIP1 delta
CCL15	MIP1d
CCL15	MIP-1d
CCL15	MIP1-delta
CCL15	MIP1δ
CCL15	MIP-1δ
CCL15	MIP5
CCL15	MIP-5
CCL15	NCC 3
CCL15	NCC3
CCL15	NCC-3
CCL15	scya15
CCL15	SCYL 3
CCL15	SCYL3
CCL15	SCYL-3
CCL16	CCL16
CCL16	CKb12
CCL16	CKβ 12
CCL16	CKβ12
CCL16	CKβ-12
CCL16	HCC4
CCL16	HCC-4
CCL16	LCC 1
CCL16	LCC-1
CCL16	LEC
CCL16	LMC
CCL16	mnt-1
CCL16	monotactin 1
CCL16	Monotactin-1
CCL16	Mtn-1
CCL16	NCC4
CCL16	NCC-4
CCL16	scya16
CCL16	SCYL4
CCL17	ABCD-2
CCL17	CCL17
CCL17	dendrokine
CCL17	SCYA17
CCL17	TARC
CCL18	abcd 2
CCL18	ABCD2
CCL18	abcd-2
CCL18	AMAC-1
CCL18	CCL18
CCL18	CKb7
CCL18	Ck-beta-7
CCL18	CKβ 7
CCL18	CKβ7
CCL18	CKβ-7
CCL18	DCCK 1
CCL18	DCCK1
CCL18	DCCK-1
CCL18	DC-CK1
CCL18	Dendrokine
CCL18	MIP4
CCL18	MIP-4
CCL18	PARC
CCL18	Scya17
CCL18	SCYA18
CCL19	CCL19
CCL19	CK beta 11
CCL19	CK beta-11
CCL19	CKb11
CCL19	CKB-11
CCL19	CKβ 11
CCL19	CKβ11
CCL19	CKβ-11
CCL19	ELC
CCL19	Exodus 3
CCL19	exodus-3
CCL19	MIP 3 β
CCL19	MIP 3β
CCL19	MIP-3 beta
CCL19	MIP-3b
CCL19	MIP-3beta
CCL19	MIP-3β
CCL19	Scya19
CCL2	CCL2
CCL2	GDCF-2
CCL2	HC11
CCL2	MCAF
CCL2	MCP1
CCL2	MCP-1
CCL2	MGC9434
CCL2	Scya2
CCL2	SMC-CF
CCL2	sms cf
CCL20	CCL20
CCL20	Ck beta4
CCL20	CKb4
CCL20	Ck-beta-4
CCL20	CKβ4
CCL20	CKβ-4
CCL20	Ck-β-4
CCL20	exodus-1
CCL20	LARC
CCL20	MIP 3α
CCL20	MIP-3 alpha
CCL20	MIP3A
CCL20	MIP-3a
CCL20	MIP-3-alpha
CCL20	MIP3α
CCL20	MIP-3α
CCL20	Scya20
CCL20	ST 38
CCL20	ST38
CCL20	ST-38
CCL21	6 C kine
CCL21	6Ckin
CCL21	6Ckine
CCL21	6-Ckine
CCL21	6-C-kine
CCL21	CCL21
CCL21	CK β 9
CCL21	CK beta 9
CCL21	CKb9
CCL21	Ck-beta-9
CCL21	CKβ9
CCL21	CK-β-9
CCL21	ECL
CCL21	exodus-2
CCL21	Scya21
CCL21	SLC
CCL21	TCA4
CCL21	TCA-4
CCL22	A-152E5.1
CCL22	ABCD-1
CCL22	CCL22
CCL22	DC/B-CK
CCL22	MDC
CCL22	MGC34554
CCL22	SCYA22
CCL22	STCP-1
CCL23	CCL23
CCL23	CK b 8-1
CCL23	Ck beta 8-1
CCL23	Ck β 8-1
CCL23	CKb8
CCL23	Ckb-8
CCL23	Ckb-8-1
CCL23	CK-BETA-8
CCL23	CKβ8
CCL23	Ck-β-8
CCL23	Ckβ8-1
CCL23	Ck-β-8-1
CCL23	hmrp-2a
CCL23	MIP3
CCL23	MIP-3
CCL23	MPIF-1
CCL23	Scya23
CCL24	CCL24
CCL24	Ckb-6
CCL24	Ck-beta-6
CCL24	CKβ-6
CCL24	CK-β6
CCL24	Ck-β-6
CCL24	eotaxin-2
CCL24	MPIF2
CCL24	MPIF-2
CCL24	Scya24
CCL25	CCL25
CCL25	CK beta 15
CCL25	Ck beta-15
CCL25	Ck β 15
CCL25	Ckb15
CCL25	Ck-beta-15
CCL25	Ckβ15
CCL25	Scya25
CCL25	TECK
CCL26	CCL26
CCL26	EOTAXIN 3
CCL26	eotaxin- 3
CCL26	eotaxin-3
CCL26	IMAC
CCL26	MIP-4 α
CCL26	MIP-4a
CCL26	MIP-4alpha
CCL26	MIP-4-alpha
CCL26	MIP-4α
CCL26	MIP-4-α
CCL26	Scya26
CCL26	TSC 1
CCL26	TSC1
CCL26	TSC-1
CCL27	CCL27
CCL27	CTAC
CCL27	CTACK
CCL27	CTAK
CCL27	ESkine
CCL27	ILC
CCL27	PESKY
CCL27	Scya27
CCL27	skinkine
CCL28	CCK 1
CCL28	CCK A
CCL28	CCK1
CCL28	CCK-1
CCL28	CCL28
CCL28	MEC
CCL28	SCYA28
CCL3	CCL3
CCL3	G0S19-1
CCL3	LD78
CCL3	LD78 alpha
CCL3	LD78 α
CCL3	LD78ALPHA
CCL3	LD78-alpha
CCL3	LD78α
CCL3	LD78-α
CCL3	MIP 1 a
CCL3	MIP-1 alpha
CCL3	MIP-1 α
CCL3	MIP-1 a
CCL3	MIP-1a
CCL3	MIP-1-alpha
CCL3	MIP1α
CCL3	MIP-1α
CCL3	MIP-Ia
CCL3	Scya3
CCL3L1	CCL3L1
CCL3L1	D17S1718
CCL3L1	G0S19-2
CCL3L1	LD78 b
CCL3L1	LD78 beta
CCL3L1	LD78 β
CCL3L1	LD78-b
CCL3L1	LD78BETA
CCL3L1	LD78-beta
CCL3L1	LD78ß
CCL3L1	LD78-ß
CCL3L1	LD78β
CCL3L1	LD78-β
CCL3L1	SCYA3L
CCL3L1	Scya3L1
CCL3L3	CCL3L3
CCL3L3	MGC12815
CCL4	ACT2
CCL4	Act-2
CCL4	AT744.1
CCL4	CCL4
CCL4	Lag 1
CCL4	LAG1
CCL4	LAG-1
CCL4	MIP-1 beta
CCL4	MIP-1 ß
CCL4	MIP-1 β
CCL4	MIP-1b
CCL4	MIP-1-beta
CCL4	MIP-1beta
CCL4	MIP1ß
CCL4	MIP-1ß
CCL4	MIP1β
CCL4	MIP1-β
CCL4	MIP-1-β
CCL4	Scya4
CCL4L1	AT744.2
CCL4L1	CCL4L
CCL4L1	CCL4L1
CCL4L1	Lag 1
CCL4L1	LAG-1
CCL4L1	SCYA4L
CCL4L2	CCL4L2
CCL5	CCL5
CCL5	D17S136E
CCL5	MGC17164
CCL5	MURANTES
CCL5	RANTES
CCL5	Scya5
CCL5	sis delta
CCL5	sis D
CCL5	SISd
CCL5	sisdelta
CCL5	SIS-delta
CCL5	SIS-δ
CCL5	TCP228
CCL7	CCL7
CCL7	FIC
CCL7	MCP3
CCL7	MCP-3
CCL7	NC28
CCL7	SCYA6
CCL7	Scya7
CCL8	CCL8
CCL8	HC14
CCL8	MCP2
CCL8	MCP-2
CCL8	Scya8
CSF1	CSF1
CSF1	CSF-1
CSF1	CSF1 R
CSF1	CSF1R
CSF1	CSF1-R
CSF1	M CSF-1
CSF1	MCSF
CSF1	M-CSF
CSF1	M-CSF-1
CSF1	M-CSF-1R
CSF1	MGC31930
CSF2	CSF2
CSF2	GMCSF
CSF2	GM-CSF
CSF3	C17orf33
CSF3	CSF3
CSF3	CSF3OS
CSF3	Gamma CSF
CSF3	gamma-CSF
CSF3	GCSF
CSF3	G-CSF
CSF3	GCSF-R
CSF3	MGC45931
CSF3	Pluripoietin
CX3CL1	ABCD-3
CX3CL1	C3Xkine
CX3CL1	CX3CL1
CX3CL1	CXC 3
CX3CL1	Cxc3
CX3CL1	CXC3C
CX3CL1	CXC3CR1
CX3CL1	FKN
CX3CL1	fractalkine
CX3CL1	neurotactin
CX3CL1	NTN
CX3CL1	ScyD1
CX3CL1	δ chemokine
CX3CL1	Δchemokine
CX3CL1	δ-chemokine
CXCL1	CXCL1
CXCL1	FSP
CXCL1	GRO α
CXCL1	Gro 1
CXCL1	GRO alpha
CXCL1	GRO1
CXCL1	Gro-1
CXCL1	GROa
CXCL1	gro-alpha
CXCL1	GROα
CXCL1	GRO-α
CXCL1	MGS a
CXCL1	MGSA
CXCL1	MGS-A
CXCL1	MGSA-a
CXCL1	MGSAalpha
CXCL1	MGSA-alpha
CXCL1	MGSA-α
CXCL1	MIP 2α
CXCL1	MIP-2 α
CXCL1	MIP-2 alpha
CXCL1	MIP-2-alpha
CXCL1	MIP-2α
CXCL1	MIP-2-α
CXCL1	NAP 3
CXCL1	NAP-3
CXCL1	SCYB1
CXCL10	C7
CXCL10	crg-2
CXCL10	CXCL10
CXCL10	CXCL-10
CXCL10	CXCL10 C7
CXCL10	gIP10
CXCL10	gIP-10
CXCL10	IFI10
CXCL10	IFI-10
CXCL10	INP 10
CXCL10	INP10
CXCL10	INP-10
CXCL10	IP10
CXCL10	IP-10
CXCL10	mob-1
CXCL10	scyB10
CXCL10	yIP
CXCL10	yIP10
CXCL10	yIP-10
CXCL10	γIP
CXCL10	γIP10
CXCL10	γIP-10
CXCL11	b -R1
CXCL11	Beta R1
CXCL11	beta-R1
CXCL11	b-R1
CXCL11	CXCL11
CXCL11	H174
CXCL11	H-174
CXCL11	ip 9
CXCL11	IP-9
CXCL11	I-TAC
CXCL11	Scyb11
CXCL11	SCYB9B
CXCL11	ß R1
CXCL11	ß -R1
CXCL11	ß-R1
CXCL11	β-R1
CXCL12	CXCL12
CXCL12	PBSF
CXCL12	SCYB12
CXCL12	SDF1
CXCL12	SDF-1
CXCL12	SDF-1 alpha
CXCL12	SDF-1 beta
CXCL12	SDF-1 β
CXCL12	SDF-1 α
CXCL12	SDF1A
CXCL12	SDF-1a
CXCL12	SDF1alpha
CXCL12	SDF-1alpha
CXCL12	SDF-1-alpha
CXCL12	SDF1B
CXCL12	SDF-1b
CXCL12	SDF1beta
CXCL12	SDF-1beta
CXCL12	SDF-1-beta
CXCL12	SDF1ß
CXCL12	SDF-1ß
CXCL12	SDF1α
CXCL12	SDF-1α
CXCL12	SDF-1-α
CXCL12	SDF1β
CXCL12	SDF-1-β
CXCL12	SDF‐1β
CXCL12	TLSF-a
CXCL12	TLSF-alpha
CXCL12	TLSF-b
CXCL12	TLSF-beta
CXCL12	TLSF-β
CXCL12	TPAR1
CXCL12	TPAR-1
CXCL13	ANGIE
CXCL13	ANGIE2
CXCL13	BCA-1
CXCL13	BLC
CXCL13	BLR1 L
CXCL13	BLR1L
CXCL13	BLR1-L
CXCL13	CXCL13
CXCL13	Scyb13
CXCL14	BMAC
CXCL14	bolekine
CXCL14	BRAK
CXCL14	CXCL 14
CXCL14	CXCL14
CXCL14	Cxcl-14
CXCL14	Kec
CXCL14	KS1
CXCL14	MIP-2 gamma
CXCL14	MIP-2g
CXCL14	MIP-2-gamma
CXCL14	MIP-2y
CXCL14	MIP-2γ
CXCL14	NJAC
CXCL14	SCYB14
CXCL16	CXCL 16
CXCL16	CXCL16
CXCL16	CXCL-16
CXCL16	CXCLG16
CXCL16	SRPSOX
CXCL16	SR-PSOX
CXCL17	CXCL17
CXCL17	Dcip1
CXCL17	DCIP-1
CXCL17	DMC
CXCL17	UNQ473
CXCL17	VCC 1
CXCL17	VCC1
CXCL17	VCC-1
CXCL2	CINC 2 α
CXCL2	CINC 2-a
CXCL2	CINC-2 alpha
CXCL2	CINC-2 α
CXCL2	CINC2a
CXCL2	CINC-2a
CXCL2	CINC2-alpha
CXCL2	CINC-2alpha
CXCL2	CINC2α
CXCL2	CINC2-α
CXCL2	CINC-2α
CXCL2	CXCL2
CXCL2	Gro beta
CXCL2	Gro B
CXCL2	GRO ß
CXCL2	GRO β
CXCL2	GRO2
CXCL2	GRO-2
CXCL2	GROb
CXCL2	Gro-b
CXCL2	groBeta
CXCL2	GRO-beta
CXCL2	GRO-ß
CXCL2	GROβ
CXCL2	GRO-β
CXCL2	MGSA b
CXCL2	MGSA beta
CXCL2	MGSAB
CXCL2	MGSA-b
CXCL2	MGSA-beta
CXCL2	MGSA-ß
CXCL2	MGSAβ
CXCL2	MGSA-β
CXCL2	MIP-2 alpha
CXCL2	MIP-2 α
CXCL2	MIP2A
CXCL2	MIP-2a
CXCL2	MIP2-alpha
CXCL2	MIP-2-alpha
CXCL2	MIP2α
CXCL2	MIP2-α
CXCL2	MIP-2α
CXCL2	MIP-2-α
CXCL2	MlP-Za
CXCL2	SCYB2
CXCL3	CINC 2 ß
CXCL3	CINC 2 β
CXCL3	CINC 2-b
CXCL3	CINC-2 beta
CXCL3	CINC-2 ß
CXCL3	CINC-2 β
CXCL3	CINC2b
CXCL3	CINC-2b
CXCL3	CINC2-beta
CXCL3	CINC-2beta
CXCL3	CINC2ß
CXCL3	CINC2-ß
CXCL3	CINC-2ß
CXCL3	CINC2β
CXCL3	CINC2-β
CXCL3	CINC-2β
CXCL3	CXCL3
CXCL3	GRO y
CXCL3	GRO 3
CXCL3	Gro g
CXCL3	GRO- g
CXCL3	Gro gamma
CXCL3	GRO γ
CXCL3	Gro3
CXCL3	GRO-3
CXCL3	GROg
CXCL3	GRO-g
CXCL3	GROgamma
CXCL3	GRO-gamma
CXCL3	GROy
CXCL3	GRO-y
CXCL3	GROγ
CXCL3	GRO-γ
CXCL3	MIP-2 beta
CXCL3	MIP-2 ß
CXCL3	MIP-2 β
CXCL3	MIP2B
CXCL3	MIP-2b
CXCL3	MIP2-beta
CXCL3	MIP-2-beta
CXCL3	MIP2ß
CXCL3	MIP2-ß
CXCL3	MIP-2ß
CXCL3	MIP-2-ß
CXCL3	MIP2β
CXCL3	MIP2-β
CXCL3	MIP-2β
CXCL3	MIP-2-β
CXCL3	MlP-Zb
CXCL3	SCYB3
CXCL5	CXCL5
CXCL5	ENA-78
CXCL5	Scyb5
CXCL5	SCY-B5
CXCL6	CKA3
CXCL6	CKA-3
CXCL6	CKα3
CXCL6	CKα-3
CXCL6	CXCL6
CXCL6	GCP2
CXCL6	GCP-2
CXCL6	SCYB6
CXCL8	3 10C
CXCL8	3-10C
CXCL8	AMCF1
CXCL8	AMCF-I
CXCL8	AMCF-l
CXCL8	b-ENAP
CXCL8	CXCL8
CXCL8	GCP- 1
CXCL8	GCP1
CXCL8	GCP-1
CXCL8	IL8
CXCL8	IL-8
CXCL8	K60
CXCL8	LECT
CXCL8	LUCT
CXCL8	LYNAP
CXCL8	LY-NAP
CXCL8	MDN- CF
CXCL8	MDNCF
CXCL8	MD-NCF
CXCL8	MONAP
CXCL8	MO-NAP
CXCL8	NAF
CXCL8	NAP1
CXCL8	NAP-1
CXCL8	SCYB8
CXCL8	TSG 1
CXCL8	TSG1
CXCL8	TSG-1
CXCL9	CMK
CXCL9	crg-10
CXCL9	CXCL9
CXCL9	hu Mig
CXCL9	Humig
CXCL9	Hu-Mig
CXCL9	MI γ
CXCL9	MIG
CXCL9	MIΓ
CXCL9	SCYB9
CXCL9	SCY-B9
EBI3	EBI3
EBI3	IL-27 β
EBI3	IL27B
EBI3	IL-27B
EBI3	IL-27β
EBI3	IL35B
EBI3	IL-35B
EBI3	Il-35beta
IFNA1	Iff
IFNA1	IFL
IFNA1	IFN αD
IFNA1	IFNA
IFNA1	IFN-a
IFNA1	IFNA1
IFNA1	IFN-ALPHA
IFNA1	IFN-alpha D
IFNA1	IFN-alphaD
IFNA1	IFNα
IFNA1	IFN-α
IFNA1	IFN-α D
IFNA1	IFNαD
IFNA1	IFN-αD
IFNA1	IFNβ
IFNA1	IFN-β
IFNA10	IFN αC
IFNA10	IFNA10
IFNA10	IFN-alpha C
IFNA10	IFN-alphaC
IFNA10	IFN-α C
IFNA10	IFNαC
IFNA10	IFN-αC
IFNA13	IFNA13
IFNA14	IFN αH
IFNA14	IFNA14
IFNA14	IFN-alpha H
IFNA14	IFN-alphaH
IFNA14	IFN-α H
IFNA14	IFNαH
IFNA14	IFN-αH
IFNA14	LEIF2H
IFNA16	IFN ΑO
IFNA16	IFNA16
IFNA16	IFN-alpha O
IFNA16	IFN-alphaO
IFNA16	IFN-α O
IFNA16	IFNαO
IFNA16	IFN-αO
IFNA17	IFN ΑI
IFNA17	IFNA17
IFNA17	IFNαI
IFNA17	IFN-ΑI
IFNA17	LEIF2C1
IFNA2	IFN ΑA
IFNA2	IFNA
IFNA2	IFN-a
IFNA2	IFNA2
IFNA2	IFN-alpha
IFNA2	IFN-alpha A
IFNA2	IFN-alphaA
IFNA2	IFNα
IFNA2	IFN-α
IFNA2	IFN-α A
IFNA2	IFNαA
IFNA2	IFN-ΑA
IFNA21	IFN ΑI
IFNA21	IFNA21
IFNA21	IFNαI
IFNA21	IFN-ΑI
IFNA4	IFN Α4A
IFNA4	IFNA4
IFNA4	IFN-alpha4 A
IFNA4	IFN-alpha4A
IFNA4	IFN-α 4A
IFNA4	IFNα4A
IFNA4	IFN-Α4A
IFNA4	MGC142200
IFNA5	IFN ΑG
IFNA5	IFNA5
IFNA5	IFN-alpha G
IFNA5	IFN-alphaG
IFNA5	IFN-α G
IFNA5	IFNαg
IFNA5	IFN-ΑG
IFNA6	IFN ΑK
IFNA6	IFNA6
IFNA6	IFN-alpha K
IFNA6	IFN-alphaK
IFNA6	IFN-α K
IFNA6	IFNαK
IFNA6	IFN-ΑK
IFNA7	IFN ΑJ
IFNA7	IFNA7
IFNA7	IFNA-J
IFNA7	IFN-alpha J
IFNA7	IFN-alphaJ
IFNA7	IFN-α J
IFNA7	IFNαJ
IFNA7	IFN-ΑJ
IFNA8	IFN ΑB
IFNA8	IFNA8
IFNA8	IFN-alpha B
IFNA8	IFN-alphaB
IFNA8	IFN-α B
IFNA8	IFNαB
IFNA8	IFN-ΑB
IFNB1	IFB
IFNB1	IFF
IFNB1	IFNB
IFNB1	IFN-b
IFNB1	IFNB1
IFNB1	IFN-beta
IFNB1	IFNß
IFNB1	IFN-ß
IFNB1	IFNβ
IFNB1	IFN-β
IFNE	IFN ε1
IFNE	IFNE
IFNE	IFN-e
IFNE	IFNE1
IFNE	IFN-e1
IFNE	IFN-epsilon
IFNE	IFNT1
IFNE	IFN-t1
IFNE	IFN-tau1
IFNE	IFNε
IFNE	IFN-ε
IFNE	IFNε1
IFNE	IFN-ε1
IFNE	PRO655
IFNG	IF gamma
IFNG	IFG
IFNG	IF-g
IFNG	IFgamma
IFNG	IF-gamma
IFNG	ifi
IFNG	IFN gamma
IFNG	Ifng
IFNG	IFN-g
IFNG	IFNgamma
IFNG	IFN-gamma
IFNG	IFNy
IFNG	IFN-γ
IFNG	IFy
IFNG	IF-γ
IFNK	IFN K
IFNK	IFN kappa
IFNK	IFN κ1
IFNK	IFN- kappa
IFNK	IFNK
IFNK	IFN-k
IFNK	IFNkappa
IFNK	IFNT1
IFNK	IFNκ
IFNK	IFN-κ
IFNK	IFNκ1
IFNL1	IFN- lambda 1
IFNL1	IFNL1
IFNL1	IFNL-1
IFNL1	IFN-L1
IFNL1	IFN-lambda 1
IFNL1	IFNlambda1
IFNL1	IFNλ1
IFNL1	IFNλ-1
IFNL1	IFN-λ1
IFNL1	IL29
IFNL1	IL-29
IFNL1	zcyto21
IFNL2	IFN- lambda 2
IFNL2	IFNL2
IFNL2	IFNL-2
IFNL2	IFN-L2
IFNL2	IFN-lambda 2
IFNL2	IFNlambda2
IFNL2	IFNλ2
IFNL2	IFNλ-2
IFNL2	IFN-λ2
IFNL2	IL28A
IFNL2	IL-28A
IFNL2	zcyto20
IFNL3	IFN- lambda 3
IFNL3	IFNL3
IFNL3	IFNL-3
IFNL3	IFN-L3
IFNL3	IFN-lambda 3
IFNL3	IFNlambda3
IFNL3	IFNλ3
IFNL3	IFNλ-3
IFNL3	IFN-λ3
IFNL3	IL28B
IFNL3	IL-28B
IFNL3	IL28C
IFNL3	IL-28C
IFNL3	zcyto22
IFNL4	IFN AN
IFNL4	IFN- lambda 4
IFNL4	IFNAN
IFNL4	IFN-AN
IFNL4	IFNL4
IFNL4	IFNL-4
IFNL4	IFN-L4
IFNL4	IFN-lambda 4
IFNL4	IFNlambda4
IFNL4	IFNλ4
IFNL4	IFNλ-4
IFNL4	IFN-λ4
IL10	CSIF
IL10	GVHDs
IL10	IL10
IL10	IL-10
IL10	IL10A
IL10	IL-10A
IL10	TGIF
IL11	AGIF
IL11	IL11
IL11	IL-11
IL12A	CLMF
IL12A	IL-12 alpha
IL12A	IL12 alpha
IL12A	IL12 α
IL12A	IL-12 α
IL12A	IL12a
IL12A	IL-12a
IL12A	IL12-alpha
IL12A	IL12α
IL12A	IL12-α
IL12A	IL-12α
IL12A	NFSK
IL12A	NKSF1
IL12A	p35
IL12B	CLMF
IL12B	CLMF2
IL12B	IL-12 beta
IL12B	IL12 beta
IL12B	IL12 β
IL12B	IL-12 β
IL12B	IL12b
IL12B	IL-12b
IL12B	IL12-beta
IL12B	IL12ß
IL12B	IL-12ß
IL12B	IL12β
IL12B	IL12-β
IL12B	IL-12β
IL12B	Imd28
IL12B	Imd29
IL12B	NKSF
IL12B	NKSF2
IL13	ALRH
IL13	BHR1
IL13	IL13
IL13	IL-13
IL13	MGC116786
IL13	MGC116788
IL13	MGC116789
IL13	NC30
IL13	P600
IL15	IL15
IL15	IL-15
IL15	MGC9721
IL16	FLJ16806
IL16	FLJ42735
IL16	HsT19289
IL16	IL16
IL16	IL-16
IL16	LCF
IL16	prIL-16
IL17A	CTLA8
IL17A	CTLA-8
IL17A	IL17
IL17A	IL-17
IL17A	IL-17 alpha
IL17A	IL17 alpha
IL17A	IL17 α
IL17A	IL-17 α
IL17A	IL17a
IL17A	IL-17a
IL17A	IL17-alpha
IL17A	IL17α
IL17A	IL17-α
IL17A	IL-17α
IL17B	IL-17 beta
IL17B	IL17 β
IL17B	IL-17 β
IL17B	IL17b
IL17B	IL-17b
IL17B	IL17-beta
IL17B	IL17ß
IL17B	IL-17ß
IL17B	IL17β
IL17B	IL17-β
IL17B	IL-17β
IL17B	IL1y beta
IL17B	MGC138900
IL17B	MGC138901
IL17B	NIRF
IL17B	ZCYTO7
IL17C	CX 2
IL17C	CX2
IL17C	IL17C
IL17C	IL-17C
IL17C	MGC126884
IL17C	MGC138401
IL17D	FLJ30846
IL17D	IL17 D
IL17D	IL17D
IL17D	IL-17D
IL17F	CANDF6
IL17F	IL17F
IL17F	IL17-F
IL17F	IL-17F
IL17F	ML 1
IL17F	ml1
IL17F	ML-1
IL18	IGIF
IL18	IL18
IL18	IL-18
IL18	IL1F4
IL18	IL-1F4
IL18	IL1g
IL18	IL1-g
IL18	IL-1g
IL18	IL-1gamma
IL18	IL-1y
IL18	IL1γ
IL18	IL1-γ
IL18	IL-1γ
IL19	IL10C
IL19	IL10-C
IL19	IL-10C
IL19	IL19
IL19	IL-19
IL19	MDA1
IL19	NG.1
IL19	ZMDA1
IL1A	IL-1 α
IL1A	IL1A
IL1A	IL1-A
IL1A	IL-1A
IL1A	IL1alpha
IL1A	IL1-ALPHA
IL1A	IL-1alpha
IL1A	IL1F1
IL1A	IL-1F1
IL1A	IL1α
IL1A	IL1-α
IL1A	IL-1α
IL1A	IL-1-α
IL1B	IL-1 ß
IL1B	IL-1 β
IL1B	IL1B
IL1B	IL1-B
IL1B	IL-1B
IL1B	IL1beta
IL1B	IL1-beta
IL1B	IL-1beta
IL1B	IL1F2
IL1B	IL-1F2
IL1B	IL1ß
IL1B	IL1-ß
IL1B	IL-1ß
IL1B	IL-1-ß
IL1B	IL1β
IL1B	IL1-β
IL1B	IL-1β
IL1B	IL-1-β
IL1RN	Anakinra
IL1RN	i RAP
IL1RN	icIL-1 Ra
IL1RN	icIL1Ra
IL1RN	icIL1-Ra
IL1RN	ICIL-1RA
IL1RN	IL-1 rn
IL1RN	IL1F3
IL1RN	IL1-f3
IL1RN	IL-1F3
IL1RN	IL1RA
IL1RN	IL-1-Ra
IL1RN	IL1RN
IL1RN	IL-1RN
IL1RN	IL-1-Rn
IL1RN	IRAP
IL1RN	I-RAP
IL1RN	MGC10430
IL2	IL2
IL2	IL-2
IL2	TCGF
IL20	IL10D
IL20	IL-10D
IL20	IL20
IL20	IL-20
IL20	ZCYTO10
IL21	IL21
IL21	IL-21
IL21	Za11
IL22	alpha-TIF
IL22	IL21
IL22	IL22
IL22	IL-22
IL22	IL-D110
IL22	ILTIF
IL22	IL-TIF
IL22	IL-TIF alpha
IL22	ILTIFa
IL22	IL-TIFalpha
IL22	IL-TIFα
IL22	IL‐TIF‐α
IL22	MGC79382
IL22	MGC79384
IL22	TIF alpha
IL22	TIF α
IL22	TIFa
IL22	TIFalpha
IL22	TIF-alpha
IL22	TIFIL-23
IL22	TIFα
IL22	TIF-α
IL22	zcyto18
IL22	α-TIF
IL23A	IL23
IL23A	IL-23
IL23A	IL23 (p19)
IL23A	IL23 a
IL23A	IL-23 a
IL23A	IL23 alpha
IL23A	IL-23 alpha
IL23A	IL23 p19
IL23A	IL-23 α
IL23A	IL23A
IL23A	IL23-A
IL23A	IL-23A
IL23A	IL23alpha
IL23A	IL23-ALPHA
IL23A	IL-23alpha
IL23A	IL23P19
IL23A	IL23-p19
IL23A	IL23α
IL23A	IL23-α
IL23A	IL-23α
IL23A	IL-23-α
IL23A	P19
IL23A	SGRF
IL24	C49A
IL24	FISP
IL24	IL10 b
IL24	IL-10 b
IL24	IL10 beta
IL24	IL-10 beta
IL24	IL-10 ß
IL24	IL-10 β
IL24	IL10B
IL24	IL10-B
IL24	IL-10B
IL24	IL10beta
IL24	IL10-beta
IL24	IL-10beta
IL24	IL10ß
IL24	IL10-ß
IL24	IL-10ß
IL24	IL-10-ß
IL24	IL10β
IL24	IL10-β
IL24	IL-10β
IL24	IL-10-β
IL24	IL24
IL24	IL-24
IL24	MDA7
IL24	mda-7
IL24	mob5
IL24	Mob-5
IL24	ST16
IL25	IL17E
IL25	IL-17E
IL25	IL25
IL25	IL-25
IL26	AK155
IL26	IL26
IL26	IL-26
IL27	IL27
IL27	IL-27
IL27	IL27 p28
IL27	IL27 a
IL27	IL-27 a
IL27	IL27 alpha
IL27	IL-27 alpha
IL27	IL-27 α
IL27	IL27A
IL27	IL27-A
IL27	IL-27A
IL27	IL27alpha
IL27	IL27-ALPHA
IL27	IL-27alpha
IL27	IL27p28
IL27	IL27-p28
IL27	IL27α
IL27	IL27-α
IL27	IL-27α
IL27	IL-27-α
IL27	IL30
IL27	IL-30
IL27	MGC71873
IL27	p28
IL3	IL3
IL3	IL-3
IL3	MCGF
IL3	m-CGF
IL3	MGC79398
IL3	MGC79399
IL3	MULTI-CSF
IL31	IL31
IL31	IL-31
IL32	IL32
IL32	IL-32
IL32	NK4
IL32	TAIF
IL32	TAIFb
IL32	TAIFd
IL33	C9orf26
IL33	DKFZp586H0523
IL33	DVS 27
IL33	DVS27
IL33	DVS-27
IL33	IL1F11
IL33	IL1-F11
IL33	IL-1F11
IL33	IL33
IL33	IL-33
IL33	NFHEV
IL33	NF-HEV
IL34	C16orf77
IL34	IL34
IL34	IL-34
IL34	MGC34647
IL36A	FIL1
IL36A	FIL-1
IL36A	FIL1 (EPSILON)
IL36A	FIL1 epsilon
IL36A	FIL1(EPSILON)
IL36A	FIL1E
IL36A	FIL1ε
IL36A	FIL-1ϵ
IL36A	IL-1 ε
IL36A	IL1(EPSILON)
IL36A	IL1-E
IL36A	IL-1E
IL36A	IL1epsilon
IL36A	IL1-epsilon
IL36A	IL-1epsilon
IL36A	IL1F6
IL36A	IL1-F6
IL36A	IL-1F6
IL36A	IL1ε
IL36A	IL1-ε
IL36A	IL-1ε
IL36A	IL-1-ε
IL36A	IL36 a
IL36A	IL-36 a
IL36A	IL36 alpha
IL36A	IL-36 alpha
IL36A	IL-36 α
IL36A	IL36A
IL36A	IL36-A
IL36A	IL-36A
IL36A	IL36alpha
IL36A	IL36-ALPHA
IL36A	IL-36alpha
IL36A	IL36α
IL36A	IL36-α
IL36A	IL-36α
IL36A	IL-36-α
IL36A	MGC129552
IL36A	MGC129553
IL36B	FIL1
IL36B	FIL-1
IL36B	FIL1 (ETA)
IL36B	FIL1 eta
IL36B	FIL1(ETA)
IL36B	FIL1H
IL36B	FIL1η
IL36B	FIL-1η
IL36B	FILI-(ETA)
IL36B	IL-1 η
IL36B	IL1eta
IL36B	IL1-ETA
IL36B	IL-1eta
IL36B	IL1F8
IL36B	IL1-F8
IL36B	IL-1F8
IL36B	IL1-H
IL36B	IL-1H
IL36B	IL1H2
IL36B	IL1-H2
IL36B	IL-1H2
IL36B	IL1η
IL36B	IL1-η
IL36B	IL-1η
IL36B	IL-1-η
IL36B	IL36 b
IL36B	IL-36 b
IL36B	IL36 beta
IL36B	IL-36 beta
IL36B	IL-36 ß
IL36B	IL-36 β
IL36B	IL36B
IL36B	IL36-B
IL36B	IL-36B
IL36B	IL36beta
IL36B	IL36-beta
IL36B	IL-36beta
IL36B	IL36ß
IL36B	IL36-ß
IL36B	IL-36ß
IL36B	IL-36-ß
IL36B	IL36β
IL36B	IL36-β
IL36B	IL-36β
IL36B	IL-36-β
IL36B	MGC126880
IL36B	MGC126882
IL36G	IL1E
IL36G	IL-1E
IL36G	IL1F9
IL36G	IL1-F9
IL36G	IL-1F9
IL36G	IL1H1
IL36G	IL1-H1
IL36G	IL-1H1
IL36G	IL1-RP2
IL36G	IL-1RP2
IL36G	IL-36 g
IL36G	IL36 gamma
IL36G	IL-36 y
IL36G	IL36 g
IL36G	IL-36 gamma
IL36G	IL-36 γ
IL36G	IL36G
IL36G	IL36-G
IL36G	IL-36G
IL36G	IL36gamma
IL36G	IL36-gamma
IL36G	IL-36gamma
IL36G	IL36y
IL36G	IL36-y
IL36G	IL-36y
IL36G	IL-36-y
IL36G	IL36γ
IL36G	IL36-γ
IL36G	IL-36γ
IL36G	IL-36-γ
IL37	FIL1
IL37	FIL-1
IL37	FIL1 Z
IL37	FIL1 (ZETA)
IL37	FIL1 zeta
IL37	FIL1(ZETA)
IL37	FIL1Z
IL37	FIL-1Z
IL37	FIL1ζ
IL37	FIL-1ζ
IL37	IL1F7
IL37	IL-1F7
IL37	IL1H4
IL37	IL1-H4
IL37	IL-1H4
IL37	IL1-RP1
IL37	IL-1RP1
IL37	IL37
IL37	IL-37
IL4	BCGF1
IL4	BCGF-1
IL4	BSF1
IL4	IL4
IL4	IL-4
IL4	MGC79402
IL5	EDF
IL5	IL5
IL5	IL-5
IL5	TRF
IL6	BSF2
IL6	HGF
IL6	HSF
IL6	IFNB2
IL6	IL6
IL6	IL-6
IL7	IL7
IL7	IL-7
IL9	HP40
IL9	IL9
IL9	IL-9
IL9	P40
KITLG	c-kit ligand
KITLG	FPH2
KITLG	Kitl
KITLG	KITLG
KITLG	KL-1
KITLG	MGF
KITLG	SCF
LIF	CDF
LIF	DIA
LIF	HILDA
LIF	LIF
LTA	LT
LTA	LT alpha
LTA	LTa
LTA	lt-a
LTA	LTalpha
LTA	LT-alpha
LTA	LTα
LTA	LT-α
LTA	TNF beta
LTA	TNF- ß
LTA	TNFb
LTA	TNF-b
LTA	TNFbeta
LTA	TNF-beta
LTA	TNFSF1
LTA	TNFSF-1
LTA	TNFß
LTA	TNF-ß
LTA	TNFβ
LTA	TNF-β
LTB	LT beta
LTB	LTb
LTB	lt-b
LTB	Ltbeta
LTB	LT-beta
LTB	LTß
LTB	LT-ß
LTB	LTβ
LTB	LT-β
LTB	p33
LTB	TNFc
LTB	TNF-c
LTB	TNFSF3
LTB	TNFSF-3
MYDGF	C19orf10
MYDGF	IL27w
MYDGF	MYDGF
MYDGF	R33729_1
MYDGF	SF20
OSM	MGC20461
OSM	Oncostatin M
OSM	OSM
PF4V1	CXCL4L1
PF4V1	CXCL4V1
PF4V1	PF-4
PF4V1	PF4 v1
PF4V1	PF4ALT
PF4V1	PF4V1
PF4V1	PF4var1
PF4V1	SCYB4V1
PPBP	B TG1
PPBP	betaTG
PPBP	Beta-TG
PPBP	B-TG
PPBP	BTG1
PPBP	b-TG1
PPBP	CTAP3
PPBP	CTAPIII
PPBP	cxcl7
PPBP	LA-PF4
PPBP	LDGF
PPBP	MDGF
PPBP	NAP 2 L1
PPBP	NAP2
PPBP	NAP-2
PPBP	NAP-2-L1
PPBP	PBP
PPBP	PPBP
PPBP	SCYB7
PPBP	ßTG
PPBP	ß-TG
PPBP	TGB
PPBP	TGB1
PPBP	TGB-1
PPBP	Tgß
PPBP	TGß1
PPBP	TG-ß1
PPBP	TGβ
PPBP	TGβ1
PPBP	TGβ-1
PPBP	TG-β1
PPBP	THBGB1
PPBP	βTG
PPBP	β-TG
PPBP	βTG1
TGFB1	CED
TGFB1	DPD1
TGFB1	TGFB
TGFB1	TGF-b
TGFB1	TGFB1
TGFB1	TGFbeta
TGFB1	TGF-beta
TGFB1	TGF-beta 1
TGFB1	TGFß
TGFB1	TGF-ß
TGFB1	TGFß1
TGFB1	TGF-ß1
TGFB1	TGFβ
TGFB1	TGF-β
TGFB1	TGFβ 1
TGFB1	TGFβ1
TGFB1	TGF-β1
TGFB2	TGF-b
TGFB2	TGFB2
TGFB2	TGF-beta
TGFB2	TGF-beta 2
TGFB2	TGFß
TGFB2	TGF-ß
TGFB2	TGFß2
TGFB2	TGF-ß2
TGFB2	TGFβ
TGFB2	TGF-β
TGFB2	TGFβ 2
TGFB2	TGFβ2
TGFB2	TGF-β2
TGFB3	ARVD
TGFB3	ARVD1
TGFB3	TGF-b
TGFB3	TGFB3
TGFB3	TGF-beta
TGFB3	TGF-beta 3
TGFB3	TGFß
TGFB3	TGF-ß
TGFB3	TGFß3
TGFB3	TGF-ß3
TGFB3	TGFβ
TGFB3	TGF-β
TGFB3	TGFβ 3
TGFB3	TGFβ3
TGFB3	TGF-β3
TNF	DIF
TNF	TFSF-2
TNF	TNF
TNF	TNF alpha
TNF	TNFa
TNF	TNF-a
TNF	TNFalpha
TNF	TNF-alpha
TNF	TNFSF2
TNF	TNFα
TNF	TNF-α
TNFSF10	APO2L
TNFSF10	Apo-2L
TNFSF10	CD253
TNFSF10	TL2
TNFSF10	TNFSF10
TNFSF10	TNLG6A
TNFSF10	TRAIL
TNFSF11	CD254
TNFSF11	ODF
TNFSF11	OPGL
TNFSF11	RANKL
TNFSF11	TNFSF11
TNFSF11	TRANCE
TNFSF12	APO3L
TNFSF12	DR3LG
TNFSF12	TNFSF12
TNFSF12	TWEAK
TNFSF13	CD256
TNFSF13	TNFSF13
TNFSF13B	BAFF
TNFSF13B	BLYS
TNFSF13B	CD257
TNFSF13B	TALL1
TNFSF13B	TALL-1
TNFSF13B	THANK
TNFSF13B	TNFSF13B
TNFSF13B	TNFSF20
TNFSF14	CD258
TNFSF14	HVEM-L
TNFSF14	LT g
TNFSF14	LT gamma
TNFSF14	LTg
TNFSF14	lt-g
TNFSF14	Ltgamma
TNFSF14	LT-gamma
TNFSF14	Lty
TNFSF14	LT-y
TNFSF14	LTγ
TNFSF14	LT-γ
TNFSF14	TNFSF14
TNFSF15	MGC129934
TNFSF15	MGC129935
TNFSF15	TL1
TNFSF15	TL1A
TNFSF15	TNFSF15
TNFSF15	VEGI
TNFSF15	VEGI192A
TNFSF18	AITRL
TNFSF18	hGITRL
TNFSF18	TL6
TNFSF18	TNFSF18
TNFSF4	CD252
TNFSF4	gp34
TNFSF4	OX-40L
TNFSF4	TNFSF4
TNFSF4	TXGP1
TNFSF8	CD153
TNFSF8	CD30LG
TNFSF8	TNFSF8
TNFSF9	4-1BB-L
TNFSF9	TNFSF9
XCL1	ATAC
XCL1	LPTN
XCL1	LTN
XCL1	Lymphotactin a
XCL1	Lymphotactin alpha
XCL1	Lymphotactin α
XCL1	lymphotactinα
XCL1	Lymphotactin-α
XCL1	SCM 1 a
XCL1	SCM1
XCL1	SCM-1
XCL1	SCM-1 a
XCL1	SCM-1 alpha
XCL1	SCM1a
XCL1	SCM-1a
XCL1	SCM-1alpha
XCL1	SCM1α
XCL1	SCM1-α
XCL1	SCM-1α
XCL1	SCYC1
XCL1	XCL1
XCL2	Lymphotactin β
XCL2	Lymphotactin beta
XCL2	Lymphotactin ß
XCL2	lymphotactinß
XCL2	Lymphotactin-ß
XCL2	lymphotactinβ
XCL2	Lymphotactin-β
XCL2	SCM 1 b
XCL2	SCM-1 b
XCL2	SCM-1 beta
XCL2	SCM1b
XCL2	SCM-1b
XCL2	SCM-1beta
XCL2	SCM1ß
XCL2	SCM1-ß
XCL2	SCM-1β
XCL2	SCYC2
XCL2	XCL2

## Sheet: TFs
HGNC symbol	Alternative name
ADNP	ADNP
ADNP	ADNP1
ADNP	HVDAS
ADNP	KIAA0784
ADNP	MRD28
ADNP2	ADNP2
ADNP2	KIAA0863
ADNP2	ZNF508
AEBP2	AEBP2
AEBP2	MGC17922
AES	AES
AES	AES1
AES	AES2
AES	ESP1
AES	GRG
AES	GRG5
AES	TLE5
AFF3	AFF3
AFF3	LAF4
AFF3	MLLT2-like
AHR	AHR
AHR	bHLHe76
AIRE	AIRE
AIRE	AIRE1
AIRE	APECED
AIRE	APS1
AIRE	APSI
AIRE	PGA1
ALX1	ALX1
ALX1	CART1
ALX1	CART-1
ALX1	FND3
ALX1	HEL23
ALX3	ALX3
ALX3	FND
ALX3	FND1
ALX4	ALX4
ALX4	CRS5
ALX4	FND2
ALX4	FPP
ALX4	KIAA1788
ALX4	PFM
ALX4	PFM2
AR	AIS
AR	AR
AR	AR8
AR	DHTR
AR	HUMARA
AR	HYSP1
AR	KD
AR	NR3C4
AR	SBMA
AR	SMAX1
AR	TFM
ARGFX	ARGFX
ARID3A	ARID3A
ARID3A	BRIGHT
ARID3A	DRIL1
ARID3A	DRIL3
ARID3A	DRX
ARID3A	E2FBP1
ARID3B	ARID3B
ARID3B	BDP
ARID3B	DRIL2
ARID5A	ARID5A
ARID5A	MRF1
ARID5A	MRF-1
ARID5A	RFVG5814
ARID5A	RP11-363D14
ARID5B	ARID5B
ARID5B	DESRT
ARID5B	FLJ21150
ARID5B	MRF2
ARID5B	MRF-2
ARIH2	ARI2
ARIH2	ARI-2
ARIH2	ARIH2
ARIH2	TRIAD1
ARNT	ARNT
ARNT	BHLHe2
ARNT	HIF1B
ARNT	HIF1BETA
ARNT	HIF1-Beta
ARNT	HIF-1beta
ARNT	HIF-1-Beta
ARNT	HIF1ß
ARNT	HIF1-ß
ARNT	HIF-1ß
ARNT	HIF-1-ß
ARNT	HIF1β
ARNT	HIF1-β
ARNT	HIF-1β
ARNT	HIF-1-β
ARNT	TANGO
ARNT2	ARNT2
ARNT2	bHLHe1
ARNT2	KIAA0307
ARNT2	WEDAS
ARNTL	ARNTL
ARNTL	BHLHe1
ARNTL	bHLHe5
ARNTL	BMAL1
ARNTL	BMAL1c
ARNTL	JAP3
ARNTL	MOP3
ARNTL	PASD3
ARNTL	TIC
ARNTL2	ARNTL2
ARNTL2	bHLHe6
ARNTL2	BMAL2
ARNTL2	CLIF
ARNTL2	MOP9
ARNTL2	PASD9
ARX	ARX
ARX	CT121
ARX	EIEE1
ARX	ISSX
ARX	MRX29
ARX	MRX32
ARX	MRX33
ARX	MRX36
ARX	MRX38
ARX	MRX43
ARX	MRX54
ARX	MRX76
ARX	MRX87
ARX	MRXS1
ARX	PRTS
ASCL1	ASCL1
ASCL1	ASH1
ASCL1	ASH-1
ASCL1	bHLHa46
ASCL1	HASH1
ASCL1	MASH1
ASCL2	ASCL2
ASCL2	ASH2
ASCL2	bHLHa45
ASCL2	HASH2
ASCL2	MASH2
ASCL3	ASCL3
ASCL3	ASH-3
ASCL3	bHLHa42
ASCL3	HASH3
ASCL3	SGN1
ASCL3	Sgn-1
ASCL4	ASCL4
ASCL4	ASH-4
ASCL4	bHLHa44
ASCL4	HASH4
ASH1L	ASH1
ASH1L	ASH1L
ASH1L	ASH1L1
ASH1L	huASH1
ASH1L	KIAA1420
ASH1L	KMT2H
ATF1	ATF1
ATF1	EWS-ATF1
ATF1	FUS/ATF-1
ATF1	TREB36
ATF2	ATF2
ATF2	CREB2
ATF2	CREB-2
ATF2	CREBP1
ATF2	CRE-BP1
ATF2	HB16
ATF2	TREB7
ATF3	ATF3
ATF4	ATF4
ATF4	CREB2
ATF4	CREB-2
ATF4	TAXREB67
ATF4	TXREB
ATF5	ATF5
ATF5	ATFX
ATF5	HMFN0395
ATF6	ATF6
ATF6	ATF6+A
ATF6	ATF6+Alpha
ATF6	ATF6+α
ATF6	ATF6A
ATF6	ATF6ALPHA
ATF6	ATF6-Alpha
ATF6	ATF6α
ATF6	ATF6-α
ATF6B	ATF6+Beta
ATF6B	ATF6+ß
ATF6B	ATF6+β
ATF6B	ATF6B
ATF6B	ATF6BETA
ATF6B	ATF6-Beta
ATF6B	ATF6ß
ATF6B	ATF6-ß
ATF6B	ATF6β
ATF6B	ATF6-β
ATF6B	CREBL1
ATF6B	CREB-RP
ATF6B	G13
ATF7	ATF7
ATF7	ATF-7
ATF7	ATFA
ATF7	ATF-A
ATF7	GC12M050945
ATF7	GC12M052196
ATF7	GC12M053626
ATF7	GC12M053905
ATF7	GC12M054022
ATOH1	ATH1
ATOH1	ATOH1
ATOH1	bHLHa14
ATOH1	HATH1
ATOH1	HATH-1
ATOH1	Math1
ATOH1	MATH-1
ATOH7	ATH5
ATOH7	ATOH7
ATOH7	bHLHa13
ATOH7	HATH5
ATOH7	Math5
ATOH7	NCRNA
ATOH7	PHPVAR
ATOH7	RNANC
BACH1	BACH1
BACH1	BACH-1
BACH1	BTBD24
BACH1	HA2303
BACH2	BACH2
BACH2	BTBD25
BARHL1	BARHL1
BARHL2	BARHL2
BARX1	BARX1
BARX2	BARX2
BATF	BATF
BATF	B-ATF
BATF	BATF1
BATF	SFA-2
BATF	SFA2
BATF2	BATF2
BATF2	B-ATF-2
BATF2	MGC20410
BATF2	SARI
BATF3	BATF3
BATF3	B-ATF-3
BATF3	JDP1
BATF3	JUNDM1
BATF3	SNFT
BBX	ARTC1
BBX	BBX
BBX	HBP2
BBX	HSPC339
BBX	MDS001
BCL11A	BCL11A
BCL11A	BCL-11A
BCL11A	BCL11A-L
BCL11A	BCL11a-M
BCL11A	BCL11A-S
BCL11A	BCL11A-XL
BCL11A	CTIP1
BCL11A	DILOS
BCL11A	EVI9
BCL11A	EVI-9
BCL11A	HBFQTL5
BCL11A	KIAA1809
BCL11A	ZNF856
BCL11B	ATL1
BCL11B	ATL1A
BCL11B	ATL1-A
BCL11B	ATL1Alpha
BCL11B	ATL1-Alpha
BCL11B	ATL1B
BCL11B	ATL1-B
BCL11B	ATL1BETA
BCL11B	ATL1-Beta
BCL11B	ATL1D
BCL11B	ATL1-D
BCL11B	ATL1Delta
BCL11B	ATL1-Delta
BCL11B	ATL1G
BCL11B	ATL1-G
BCL11B	ATL1Gamma
BCL11B	ATL1-Gamma
BCL11B	ATL1ß
BCL11B	ATL1-ß
BCL11B	ATL1y
BCL11B	ATL1-y
BCL11B	ATL1α
BCL11B	ATL1-α
BCL11B	ATL1β
BCL11B	ATL1-β
BCL11B	ATL1γ
BCL11B	ATL1-γ
BCL11B	ATL1δ
BCL11B	ATL1-δ
BCL11B	BCL11B
BCL11B	BCL-11B
BCL11B	CTIP2
BCL11B	CTIP-2
BCL11B	HRit1
BCL11B	HRIT1Alpha
BCL11B	hRIT1-alpha
BCL11B	HRIT1α
BCL11B	HRIT1-α
BCL11B	IMD49
BCL11B	RIT1
BCL11B	ZNF856B
BCL6	BCL5
BCL6	BCL-5
BCL6	BCL6
BCL6	BCL-6
BCL6	BCL6A
BCL6	BCL6S
BCL6	LAZ3
BCL6	LAZ-3
BCL6	ZBTB27
BCL6	ZNF51
BCL6B	BAZF
BCL6B	BCL6B
BCL6B	ZBTB28
BCL6B	ZNF62
BCLAF1	BCLAF1
BCLAF1	BK211L9.1
BCLAF1	BTF
BCLAF1	KIAA0164
BHLHA15	BHLHA15
BHLHA15	BHLHB8
BHLHA15	MIST1
BHLHA15	MIST-1
BHLHE22	Beta+3
BHLHE22	Beta+3a
BHLHE22	Beta3
BHLHE22	Beta-3
BHLHE22	Beta3a
BHLHE22	Beta-3a
BHLHE22	BHLHB5
BHLHE22	BHLHE22
BHLHE22	CAGL85
BHLHE22	ß3
BHLHE22	ß3a
BHLHE22	TNRC20
BHLHE22	β3
BHLHE22	β3a
BHLHE23	bA305P22.3
BHLHE23	Beta3b
BHLHE23	BETA4
BHLHE23	BHLHB4
BHLHE23	BHLHE23
BHLHE23	ß3b
BHLHE23	β3b
BHLHE40	BHLHB2
BHLHE40	BHLHE40
BHLHE40	Clast5
BHLHE40	2018-12-01
BHLHE40	SHARP2
BHLHE40	SHARP-2
BHLHE40	STRA13
BHLHE40	Stra14
BHLHE41	BHLHB3
BHLHE41	BHLHE41
BHLHE41	2018-12-02
BHLHE41	HDEC2
BHLHE41	SHARP1
BHLHE41	SHARP-1
BNC1	Basonuclin
BNC1	Basonuclin+1
BNC1	BNC
BNC1	BNC1
BNC1	BSN1
BNC1	HsT19447
BNC2	BNC2
BNC2	BSN2
BNC2	FLJ20043
CAMTA1	CAMTA1
CAMTA1	CANPMR
CAMTA1	KIAA0833
CAMTA2	CAMTA2
CAMTA2	KIAA0909
CASZ1	CAS11
CASZ1	castor
CASZ1	CASZ1
CASZ1	cst
CASZ1	DJ734G22.1
CASZ1	FLJ20321
CASZ1	SRG
CASZ1	ZNF693
CDC5L	CDC5
CDC5L	CDC5L
CDC5L	CDC5-LIKE
CDC5L	CEF1
CDC5L	DJ319D22.1
CDC5L	hCDC5
CDC5L	KIAA0432
CDC5L	PCDC5RP
CDX1	CDX1
CDX2	CDX2
CDX2	CDX-2
CDX2	CDX2/AS
CDX2	CDX3
CDX2	CDX-3
CDX4	CDX4
CEBPB	C/EBP+B
CEBPB	C/EBP+Beta
CEBPB	C/EBP+ß
CEBPB	C/EBP+β
CEBPB	C/EBPB
CEBPB	C/EBP-B
CEBPB	C/EBP-Beta
CEBPB	C/EBPß
CEBPB	C/EBP-ß
CEBPB	C/EBPβ
CEBPB	C/EBP-β
CEBPB	CEBP+B
CEBPB	C-EBP+B
CEBPB	CEBP+Beta
CEBPB	C-EBP+Beta
CEBPB	CEBP+ß
CEBPB	C-EBP+ß
CEBPB	CEBP+β
CEBPB	C-EBP+β
CEBPB	CEBPB
CEBPB	CEBP-B
CEBPB	C-EBPB
CEBPB	C-EBP-B
CEBPB	CEBP-Beta
CEBPB	C-EBP-Beta
CEBPB	CEBPß
CEBPB	CEBP-ß
CEBPB	C-EBPß
CEBPB	C-EBP-ß
CEBPB	CEBPβ
CEBPB	CEBP-β
CEBPB	C-EBPβ
CEBPB	C-EBP-β
CEBPB	CRP2
CEBPB	IL6DBP
CEBPB	LAP
CEBPB	LIP
CEBPB	NFIL6
CEBPB	NF-IL6
CEBPB	TCF5
CEBPB	TCF-5
CEBPE	C/EBP+E
CEBPE	C/EBP+Epsilon
CEBPE	C/EBP+ε
CEBPE	C/EBPE
CEBPE	C/EBP-E
CEBPE	C/EBP-Epsilon
CEBPE	C/EBPε
CEBPE	C/EBP-ε
CEBPE	CEBP+E
CEBPE	C-EBP+E
CEBPE	CEBP+Epsilon
CEBPE	C-EBP+Epsilon
CEBPE	CEBP+ε
CEBPE	C-EBP+ε
CEBPE	CEBPE
CEBPE	CEBP-E
CEBPE	C-EBPE
CEBPE	C-EBP-E
CEBPE	CEBP-Epsilon
CEBPE	C-EBP-Epsilon
CEBPE	CEBPε
CEBPE	CEBP-ε
CEBPE	C-EBPε
CEBPE	C-EBP-ε
CEBPE	CRP1
CEBPG	C/EBP+G
CEBPG	C/EBP+Gamma
CEBPG	C/EBP+y
CEBPG	C/EBP+γ
CEBPG	C/EBPG
CEBPG	C/EBP-G
CEBPG	C/EBP-Gamma
CEBPG	C/EBPy
CEBPG	C/EBP-y
CEBPG	C/EBPγ
CEBPG	C/EBP-γ
CEBPG	CEBP+G
CEBPG	C-EBP+G
CEBPG	CEBP+Gamma
CEBPG	C-EBP+Gamma
CEBPG	CEBP+y
CEBPG	C-EBP+y
CEBPG	CEBP+γ
CEBPG	C-EBP+γ
CEBPG	CEBPG
CEBPG	CEBP-G
CEBPG	C-EBPG
CEBPG	C-EBP-G
CEBPG	CEBP-Gamma
CEBPG	C-EBP-Gamma
CEBPG	CEBPy
CEBPG	CEBP-y
CEBPG	C-EBPy
CEBPG	C-EBP-y
CEBPG	CEBPγ
CEBPG	CEBP-γ
CEBPG	C-EBPγ
CEBPG	C-EBP-γ
CEBPG	GPE1BP
CEBPG	IG/EBP-1
CEBPZ	C/EBP+Z
CEBPZ	C/EBP+Zeta
CEBPZ	C/EBP+ζ
CEBPZ	C/EBPZ
CEBPZ	C/EBP-Z
CEBPZ	C/EBP-Zeta
CEBPZ	C/EBPζ
CEBPZ	C/EBP-ζ
CEBPZ	CBF
CEBPZ	CBF2
CEBPZ	C-EBP+Z
CEBPZ	CEBP+Zeta
CEBPZ	C-EBP+Zeta
CEBPZ	CEBP+ζ
CEBPZ	C-EBP+ζ
CEBPZ	CEBPZ
CEBPZ	C-EBPZ
CEBPZ	C-EBP-Z
CEBPZ	CEBP-Zeta
CEBPZ	C-EBP-Zeta
CEBPZ	CEBPζ
CEBPZ	CEBP-ζ
CEBPZ	C-EBPζ
CEBPZ	C-EBP-ζ
CEBPZ	CTF2
CEBPZ	HSP-CBF
CEBPZ	NOC1
CERS3	ARCI9
CERS3	CERS3
CERS3	LASS3
CERS3	MGC27091
CIC	CIC
CIC	KIAA0306
CIZ1	CIZ1
CIZ1	LSFR1
CIZ1	NP94
CIZ1	ZNF356
CLIP1	CLIP
CLIP1	CLIP1
CLIP1	CLIP170
CLIP1	CLIP-170
CLIP1	CYLN1
CLIP1	Restin
CLIP1	RSN
CLOCK	bHLHe8
CLOCK	CLOCK
CLOCK	HCLOCK
CLOCK	KAT13D
CLOCK	KIAA0334
CREB1	CREB
CREB1	CREB1
CREB3	CREB3
CREB3	CREB-3
CREB3	Luman
CREB3	LZIP
CREB3	sLZIP
CREB3L1	CREB3L1
CREB3L1	OASIS
CREB3L2	BBF2H7
CREB3L2	CREB3L2
CREB3L2	TCAG_1951439
CREB3L3	CREB3L3
CREB3L3	CREBH
CREB3L3	CREB-H
CREB3L3	HYST1481
CREB3L4	AIbZIP
CREB3L4	ATCE1
CREB3L4	CREB3L4
CREB3L4	CREB4
CREB3L4	CREB-4
CREB3L4	hJAL
CREB3L4	JAL
CREB3L4	Tisp40
CREB5	CREB5
CREB5	CREB-5
CREB5	CREBPA
CREB5	CRE-BPA
CREB5	H_GS165L15.1
CREBL2	CREBL2
CREBZF	CREBZF
CREBZF	SMILE
CREBZF	ZF
CREBZF	Zhangfei
CREM	CREM
CREM	CREM-2
CREM	hCREM-2
CREM	ICER
CRX	CORD2
CRX	CRD
CRX	CRX
CRX	LCA7
CRX	OTX3
CTCF	CTCF
CTCF	MRD21
CTCFL	BORIS
CTCFL	CT27
CTCFL	CTCFL
CTCFL	CTCF-T
CTCFL	dJ579F20.2
CTCFL	HMGB1L1
CUX1	CASP
CUX1	CDP
CUX1	CDP/Cut
CUX1	CDP/Cux
CUX1	CDP1
CUX1	Clox
CUX1	COY1
CUX1	CUT
CUX1	CUTL1
CUX1	CUX
CUX1	Cux/CDP
CUX1	CUX1
CUX1	GOLIM6
CUX1	Nbla10317
CUX1	P100
CUX1	P110
CUX1	P200
CUX1	P75
CUX2	CDP2
CUX2	CUTL2
CUX2	CUX2
CUX2	KIAA0293
DACH1	DACH
DACH1	DACH1
DACH2	DACH2
DBP	DABP
DBP	DBP
DBP	TaxREB302
DBX1	DBX1
DBX2	DBX2
DBX2	FLJ16139
DDIT3	CHOP
DDIT3	CHOP10
DDIT3	CHOP-10
DDIT3	DDIT3
DDIT3	GADD153
DEAF1	DEAF1
DEAF1	MRD24
DEAF1	NUDR
DEAF1	SPN
DEAF1	Suppressin
DEAF1	ZMYND5
DLX1	DLX1
DLX2	DLX2
DLX2	TES-1
DLX3	AI4
DLX3	DLX3
DLX3	TDO
DLX4	Beta+P1
DLX4	Beta-P1
DLX4	BP1
DLX4	DLX4
DLX4	DLX7
DLX4	DLX8
DLX4	DLX9
DLX4	OFC15
DLX4	ßP1
DLX4	ß-P1
DLX4	βP1
DLX4	β-P1
DLX5	DLX5
DLX5	SHFM1D
DLX6	DLX6
DMBX1	DMBX1
DMBX1	MBX
DMBX1	OTX3
DMBX1	PAXB
DMRT1	CT154
DMRT1	DMRT1
DMRT1	DMT1
DMRT2	DMRT2
DMRT2	DSXL2
DMRT2	DSXL-2
DMRT3	DMRT3
DMRT3	DMRTA3
DMRTA1	DMO
DMRTA1	DMRTA1
DMRTA1	DNMRT4
DMRTA2	DMRTA2
DMRTA2	DNMRT5
DMRTB1	DMRTB1
DMRTC2	DMRTC2
DMTF1	DMP1
DMTF1	DMTF
DMTF1	DMTF1
DMTF1	hDMP1
DMTF1	HDMTF1
DMTF1	MRUL
DPF1	BAF45b
DPF1	DPF1
DPF1	NEUD4
DPF1	neuro-d4
DPF2	BAF45d
DPF2	DPF2
DPF2	REQ
DPF2	UBID4
DPF2	ubi-d4
DPRX	DPRX
DR1	DR1
DR1	NC2B
DR1	NC2-BETA
DR1	NC2ß
DR1	NC2β
DRAP1	DRAP1
DRAP1	NC2A
DRAP1	NC2-alpha
DRAP1	NC2α
DRGX	DRG11
DRGX	DRGX
DRGX	PRRXL1
DUXA	DUXA
E2F1	E2F1
E2F1	E2F-1
E2F1	PBR3
E2F1	RBAP1
E2F1	RBAP-1
E2F1	RBBP3
E2F1	RBBP-3
E2F1	RBP3
E2F2	E2F2
E2F2	E2F-2
E2F3	E2F3
E2F3	KIAA0075
E2F4	E2F4
E2F4	E2F-4
E2F5	E2F5
E2F5	E2F-5
E2F6	E2F6
E2F6	E2F-6
E4F1	E4F
E4F1	E4F1
E4F1	P120E4F
E4F1	P50E4F
EBF1	COE1
EBF1	EBF
EBF1	EBF1
EBF1	O/E-1
EBF1	OE-1
EBF1	OLF1
EBF3	COE3
EBF3	DKFZp667B0210
EBF3	EBF3
EBF3	EBF-3
EBF3	O/E-2
EBF3	OE-3
EBF4	COE4
EBF4	EBF4
EBF4	EBF-4
EBF4	KIAA1442
EBF4	O/E-4
EBF4	OE-4
EBF4	RP5-860F19.3
EGR1	AT225
EGR1	EGR1
EGR1	G0S30
EGR1	KROX-24
EGR1	NGFI-A
EGR1	TIS8
EGR1	ZIF-268
EGR2	AT591
EGR2	CMT1D
EGR2	CMT4E
EGR2	EGR2
EGR2	EGR-2
EGR2	KROX20
EGR3	EGR3
EGR3	PILOT
EGR4	AT133
EGR4	EGR4
EGR4	EGR-4
EGR4	NGFIC
EGR4	NGFI-C
EGR4	PAT133
EHF	EHF
EHF	ESE3
EHF	ESE-3
EHF	ESE3B
EHF	ESEJ
EHF	HEHF
ELF1	ELF1
ELF2	ELF2
ELF2	EU32
ELF2	NERF
ELF2	NERF-1A
ELF2	NERF-1B	B
ELF2	NERF-2
ELF3	ELF3
ELF3	EPR-1
ELF3	ERT
ELF3	ESE-1
ELF3	ESX
ELF3	JEN
ELF4	ELF4
ELF4	ELFR
ELF4	MEF
ELF5	ELF5
ELF5	ESE2
ELF5	ESE-2
ELK1	ELK1
ELK3	ELK3
ELK3	ERP
ELK3	NET
ELK3	SAP2
ELK3	SAP-2
ELK4	ELK4
ELK4	SAP1
ELK4	SAP-1
ELMSAN1	C14_5541
ELMSAN1	C14orf117
ELMSAN1	C14orf43
ELMSAN1	ELMSAN1
ELMSAN1	LSR68
ELMSAN1	MIDEAS
EMX1	EMX1
EMX2	EMX2
EN1	EN1
EN1	Hu-En-1
EN2	EN2
EN2	Hu-En-2
EOMES	EOMES
EOMES	TBR2
EPAS1	bHLHe73
EPAS1	ECYT4
EPAS1	EPAS1
EPAS1	HIF2A
EPAS1	HIF2-Alpha
EPAS1	HIF-2-Alpha
EPAS1	HIF2α
EPAS1	HIF2-α
EPAS1	HIF-2α
EPAS1	HIF-2-α
EPAS1	MOP2
EPAS1	PASD2
ERF	CHYST
ERF	CRS4
ERF	ERF
ERF	PE2
ERF	PE-2
ERG	ERG
ERG	erg-3
ERG	p55
ESR1	Era
ESR1	ER-Alpha
ESR1	Erα
ESR1	ER-α
ESR1	ESR
ESR1	ESR1
ESR1	ESRA
ESR1	ESRα
ESR1	ESTRR
ESR1	NR3A1
ESR2	ER+Beta
ESR2	ER+ß
ESR2	ER+β
ESR2	Erb
ESR2	ER-BETA
ESR2	ER-ß
ESR2	ER-β
ESR2	ESR2
ESR2	ESRB
ESR2	ESR-BETA
ESR2	ESRß
ESR2	ESR-ß
ESR2	ESRβ
ESR2	ESR-β
ESR2	NR3A2
ESRRA	ERR1
ESRRA	ERRa
ESRRA	ERRalpha
ESRRA	ERR-Alpha
ESRRA	ERRα
ESRRA	ERR-α
ESRRA	ESRL1
ESRRA	ESRRA
ESRRA	NR3B1
ESRRB	DFNB35
ESRRB	ERR+Beta-2
ESRRB	ERR+ß-2
ESRRB	ERR+β-2
ESRRB	ERR2
ESRRB	ERRb
ESRRB	ERRB2
ESRRB	ERRbeta
ESRRB	ERR-Beta
ESRRB	ERRbeta-2
ESRRB	ERRß
ESRRB	ERR-ß
ESRRB	ERRß2
ESRRB	ERRß-2
ESRRB	ERR-ß2
ESRRB	ERRβ
ESRRB	ERR-β
ESRRB	ERRβ2
ESRRB	ERRβ-2
ESRRB	ERR-β2
ESRRB	ESRL2
ESRRB	ESRRB
ESRRB	NR3B2
ESRRG	ERR+Gamma-2
ESRRG	ERR3
ESRRG	ERRG2
ESRRG	ERRgamma
ESRRG	ERRy
ESRRG	ERRy2
ESRRG	ERRy-2
ESRRG	ERR-y2
ESRRG	ERRγ
ESRRG	ERRγ2
ESRRG	ERRγ-2
ESRRG	ERR-γ2
ESRRG	ESRRG
ESRRG	KIAA0832
ESRRG	NR3B3
ESX1	ESX1
ESX1	ESX1L
ESX1	ESX1R
ESX1	ESXR1
ETS1	C-ETS-1
ETS1	ETS1
ETS1	ETS-1
ETS1	EWSR2
ETS1	FLJ10768
ETS1	P54
ETS2	ETS2
ETS2	ETS2IT1
ETV1	ER81
ETV1	ETV1
ETV2	ER71
ETV2	ETSRP71
ETV2	ETV2
ETV3	BA110J1.4
ETV3	ETV3
ETV3	METS
ETV3	PE1
ETV3	PE-1
ETV3L	ETV3L
ETV3L	FLJ16478
ETV4	E1AF
ETV4	E1A-F
ETV4	ETV4
ETV4	PEA3
ETV4	PEAS3
ETV5	ERM
ETV5	ETV5
ETV6	ETV6
ETV6	TEL
ETV6	TEL/ABL
ETV6	TEL1
ETV6	THC5
ETV7	ETV7
ETV7	TEL2
ETV7	TEL-2
ETV7	TELB
ETV7	TREF
EVX1	EVX1
EVX1	EVX-1
EVX2	EVX2
EVX2	EVX-2
EZH1	ENX-2
EZH1	EZH1
EZH1	KIAA0388
EZH1	KMT6B
EZH2	ENX1
EZH2	ENX-1
EZH2	EZH2
EZH2	EZH2b
EZH2	KMT6
EZH2	KMT6A
EZH2	WVS
EZH2	WVS2
FAM170A	FAM170A
FAM170A	ZNFD
FAM90A12P	FAM90A12
FAM90A12P	FAM90A12P
FAM90A13P	FAM90A13
FAM90A13P	FAM90A13P
FAM90A14P	FAM90A14
FAM90A14P	FAM90A14P
FAM90A16P	FAM90A16
FAM90A16P	FAM90A16P
FAM90A17P	FAM90A17
FAM90A17P	FAM90A17P
FAM90A18P	FAM90A18
FAM90A18P	FAM90A18P
FAM90A19P	FAM90A19
FAM90A19P	FAM90A19P
FAM90A20P	FAM90A20
FAM90A20P	FAM90A20P
FAM90A22P	FAM90A22
FAM90A22P	FAM90A22P
FAM90A23P	FAM90A23
FAM90A23P	FAM90A23P
FAM90A24P	FAM90A24
FAM90A24P	FAM90A24P
FAM90A5P	FAM90A5
FAM90A5P	FAM90A5P
FAM90A7P	FAM90A7
FAM90A7P	FAM90A7P
FAM90A8P	FAM90A8
FAM90A8P	FAM90A8P
FAM90A9P	FAM90A9
FAM90A9P	FAM90A9P
FEV	FEV
FEV	HSRNAFEV
FEV	PET1
FEV	PET-1
FEZF1	FEZ
FEZF1	FEZF1
FEZF1	HH22
FEZF1	ZNF312B
FEZF2	FEZF2
FEZF2	FEZL
FEZF2	FKSG36
FEZF2	FLJ10142
FEZF2	TOF
FEZF2	Zfp312
FEZF2	ZNF312
FIGLA	bHLHc8
FIGLA	FIG+Alpha
FIGLA	FIGA
FIGLA	FIGALPHA
FIGLA	FIG-Alpha
FIGLA	FIGLA
FIGLA	FIGα
FIGLA	POF6
FIZ1	FIZ1
FIZ1	FLJ14768
FIZ1	ZNF798
FLI1	EWSR2
FLI1	FLI1
FLI1	SIC-1
FLYWCH1	FLYWCH1
FLYWCH1	KIAA1552
FOS	AP-1
FOS	c-fos
FOS	FOS
FOS	G0S7
FOS	P55
FOSB	AP-1
FOSB	DKFZp686C0818
FOSB	FOSB
FOSB	G0S3
FOSB	GOS3
FOSB	GOSB
FOSB	MGC42291
FOSL1	FOSL1
FOSL1	FRA
FOSL1	FRA1
FOSL1	fra-1
FOSL2	FLJ23306
FOSL2	FOSL2
FOSL2	FRA2
FOSL2	FRA-2
FOXA1	FOXA1
FOXA1	HNF3A
FOXA1	HNF-3A
FOXA1	HNF-3-alpha
FOXA1	HNF3α
FOXA1	HNF-3α
FOXA1	HNF-3-α
FOXA1	TCF3A
FOXA1	TCF-3A
FOXA2	FOXA2
FOXA2	HNF3B
FOXA2	HNF-3b
FOXA2	HNF-3-beta
FOXA2	HNF3ß
FOXA2	HNF-3ß
FOXA2	HNF-3-ß
FOXA2	HNF3β
FOXA2	HNF-3β
FOXA2	HNF-3-β
FOXA2	TCF3B
FOXA2	TCF-3b
FOXA3	FOXA3
FOXA3	HNF3G
FOXA3	HNF-3g
FOXA3	HNF-3-gamma
FOXA3	HNF3y
FOXA3	HNF-3y
FOXA3	HNF-3-y
FOXA3	HNF3γ
FOXA3	HNF-3γ
FOXA3	HNF-3-γ
FOXA3	TCF3G
FOXA3	TCF-3g
FOXB1	FKH5
FOXB1	FOXB1
FOXB1	HFKH-5
FOXC1	ARA
FOXC1	FKHL7
FOXC1	FOXC1
FOXC1	FREAC3
FOXC1	FREAC-3
FOXC1	IGDA
FOXC1	IHG1
FOXC1	IRID1
FOXC1	RIEG3
FOXC2	FKHL14
FOXC2	FOXC2
FOXC2	LD
FOXC2	MFH1
FOXC2	MFH-1
FOXD2	FKHL17
FOXD2	FOXD2
FOXD2	FREAC9
FOXD2	FREAC-9
FOXD3	AIS1
FOXD3	FOXD3
FOXD3	HFH2
FOXD3	VAMAS2
FOXD4	FKHL9
FOXD4	FOXD4
FOXD4	FOXD4a
FOXD4	FREAC5
FOXD4	FREAC-5
FOXD4L1	BA395L14.1
FOXD4L1	FOXD4L1
FOXD4L1	FOXD5
FOXD4L3	FOXD4L2
FOXD4L3	FOXD4L3
FOXD4L3	FOXD6
FOXD4L3	OTTHUMG00000019959
FOXD4L4	bA460E7.2
FOXD4L4	FOXD4b
FOXD4L4	FOXD4L2
FOXD4L4	FOXD4L4
FOXD4L4	OTTHUMG00000013337
FOXD4L4	OTTHUMG00000066752
FOXD4L6	FOXD4L6
FOXD4L6	OTTHUMG00000066822
FOXE1	FKHL15
FOXE1	FOXE1
FOXE1	FOXE2
FOXE1	HFKH4
FOXE1	HFKL5
FOXE1	NMTC4
FOXE1	TITF2
FOXE1	TTF2
FOXE1	TTF-2
FOXE3	CTRCT34
FOXE3	FKHL12
FOXE3	FOXE3
FOXE3	FREAC8
FOXE3	FREAC-8
FOXF1	ACDMPV
FOXF1	FKHL5
FOXF1	FOXF1
FOXF1	FREAC1
FOXF1	FREAC-1
FOXF2	FKHL6
FOXF2	FOXF2
FOXF2	FREAC2
FOXF2	FREAC-2
FOXG1	BF1
FOXG1	FKH2
FOXG1	FKHL1
FOXG1	FKHL2
FOXG1	FKHL3
FOXG1	FKHL4
FOXG1	FKHL6
FOXG1	FOXG1
FOXG1	FOXG1A
FOXG1	FOXG1B
FOXG1	FOXG1C
FOXG1	FREAC2
FOXG1	FREAC-2
FOXG1	HBF-3
FOXG1	HFK1
FOXG1	HFK2
FOXG1	HFK3
FOXG1	QIN
FOXH1	FAST1
FOXH1	FAST2
FOXH1	Fast-2
FOXH1	FOXH1
FOXH1	HFAST-1
FOXI1	FKH10
FOXI1	FKHL10
FOXI1	FOXI1
FOXI1	FREAC6
FOXI1	FREAC-6
FOXI1	HFH3
FOXI1	HFH-3
FOXJ1	FKHL13
FOXJ1	FOXJ1
FOXJ1	HFH4
FOXJ1	HFH-4
FOXJ2	FHX
FOXJ2	FOXJ2
FOXJ3	FOXJ3
FOXJ3	KIAA1041
FOXK2	FOXK2
FOXK2	ILF
FOXK2	ILF1
FOXK2	ILF-1
FOXL2	BPES
FOXL2	BPES1
FOXL2	FOXL2
FOXL2	PFRK
FOXL2	PINTO
FOXL2	POF3
FOXM1	FKHL16
FOXM1	FOXM1
FOXM1	FOXM1B
FOXM1	HFH11
FOXM1	HFH-11
FOXM1	HNF-3
FOXM1	INS-1
FOXM1	MPHOSPH2
FOXM1	MPP2
FOXM1	MPP-2
FOXM1	PIG29
FOXM1	TGT3
FOXM1	trident
FOXM1	WIN
FOXN1	FKHL20
FOXN1	FOXN1
FOXN1	RONU
FOXN1	WHN
FOXN2	FOXN2
FOXN2	HTLF
FOXN3	C14orf116
FOXN3	CHES1
FOXN3	FOXN3
FOXN3	PRO1635
FOXN4	FOXN4
FOXO1	FKH1
FOXO1	FKHR
FOXO1	FOXO1
FOXO1	FOXO1A
FOXO3	AF6q21
FOXO3	FKHRL1
FOXO3	FKHRL1P2
FOXO3	FOXO2
FOXO3	FOXO3
FOXO3	FOXO3A
FOXO4	AFX
FOXO4	AFX1
FOXO4	FOXO4
FOXO4	MLLT7
FOXP1	12CC4
FOXP1	FOXP1
FOXP1	hFKH1B
FOXP1	HSPC215
FOXP1	MFH
FOXP1	QRF1
FOXP2	CAGH44
FOXP2	FOXP2
FOXP2	SPCH1
FOXP2	TNRC10
FOXP3	AIID
FOXP3	DIETER
FOXP3	FOX3D7
FOXP3	FOX3δ7
FOXP3	FOXP3
FOXP3	FOXP3delta7
FOXP3	IPEX
FOXP3	JM2
FOXP3	PIDX
FOXP3	SCURFIN
FOXP3	XPID
FOXP4	FKHLA
FOXP4	FLJ40908
FOXP4	FOXP4
FOXP4	HFKHLA
FOXQ1	FOXQ1
FOXQ1	HFH1
FOXQ1	HFH-1
FOXR1	DLNB13
FOXR1	FOXN5
FOXR1	FOXR1
FOXR2	FOXN6
FOXR2	FOXR2
FOXR2	MGC21658
FOXS1	FKHL18
FOXS1	FOXS1
FOXS1	FREAC10
FOXS1	FREAC-10
GABPA	E4TF1-60
GABPA	E4TF1A
GABPA	GABP+alpha
GABPA	GABPA
GABPA	GABPalpha
GABPA	GABPα
GABPA	NFT2
GABPA	NRF2
GABPA	NRF2+alpha
GABPA	NRF2A
GABPA	NRF2alpha
GABPA	NRF2α
GATA1	ERYF1
GATA1	GATA1
GATA1	GATA-1
GATA1	GF1
GATA1	GF-1
GATA1	NFE1
GATA1	NF-E1
GATA1	XLANP
GATA1	XLTDA
GATA1	XLTT
GATA2	DCML
GATA2	GATA2
GATA2	IMD21
GATA2	MONOMAC
GATA2	NFE1B
GATA3	GATA3
GATA3	HDR
GATA3	HDRS
GATA4	ASD2
GATA4	GATA4
GATA4	TACHD
GATA4	TOF
GATA4	VSD1
GATA5	bB379O24.1
GATA5	GATA5
GATA5	GATAS
GATA6	GATA6
GATAD2A	GATAD2A
GATAD2A	HP66a
GATAD2A	HP66alpha
GATAD2A	HP66α
GATAD2A	P66+a
GATAD2A	P66+alpha
GATAD2A	P66+α
GATAD2A	p66a
GATAD2A	p66alpha
GATAD2A	p66α
GBX1	GBX1
GBX1	Huh-17
GBX2	GBX2
GCM1	GCM1
GCM1	GCMA
GCM1	hGCMa
GCM2	GCM2
GCM2	GCMB
GCM2	hGCMb
GFI1	GFI1
GFI1	GFI-1
GFI1	GFI1A
GFI1	ZNF163
GFI1B	BDPLT17
GFI1B	GFI1B
GFI1B	ZNF163B
GLI1	GLI
GLI1	GLI1
GLI2	CJS
GLI2	GLI2
GLI2	HPE9
GLI2	PHS2
GLI2	THP
GLI2	THP1
GLI2	THP2
GLI3	ACLS
GLI3	GCPS
GLI3	GLI3
GLI3	GLI3-190
GLI3	GLI3FL
GLI3	PAPA
GLI3	PAP-A
GLI3	PAPA1
GLI3	PAPB
GLI3	PHS
GLI3	PPDIV
GLIS1	FLJ36155
GLIS1	GLIS1
GLIS2	GLIS2
GLIS2	NKL
GLIS2	NPHP7
GLIS3	GLIS3
GLIS3	MGC33662
GLIS3	NDH
GLIS3	OK/KNS-Cl.4
GLIS3	ZNF515
GMEB1	GMEB1
GMEB1	GMEB-1
GMEB1	P96PIF
GMEB1	PIF+P96
GMEB1	PIF96
GMEB2	GMEB2
GMEB2	GMEB-2
GMEB2	KIAA1269
GMEB2	P79PIF
GMEB2	PIF+P79
GMEB2	PIF79
GON4L	FLJ20203
GON4L	GON4
GON4L	GON-4
GON4L	GON4L
GON4L	KIAA1606
GON4L	YARP
GRHL1	GRHL1
GRHL1	LBP32
GRHL1	LBP-32
GRHL1	MGR
GRHL1	NH32
GRHL1	TFCP2L2
GRHL2	BOM
GRHL2	DFNA28
GRHL2	ECTDS
GRHL2	FLJ13782
GRHL2	GRHL2
GRHL2	TFCP2L3
GRHL3	GRHL3
GRHL3	SOM
GRHL3	TFCP2L4
GRHL3	VWS2
GRPEL1	FLJ25609
GRPEL1	GREPEL1
GRPEL1	GrpE
GRPEL1	GRPEL1
GRPEL1	hMGE
GRPEL1	Mt-GrpE#1
GRPEL2	DKFZp451C205
GRPEL2	FLJ23713
GRPEL2	GRPEL2
GRPEL2	Mt-GrpE#2
GSC	GSC
GSC	SAMS
GSC2	GSC2
GSC2	GSC-2
GSC2	GSCL
GSC2	GSC-L
GSX1	GSH1
GSX1	Gsh-1
GSX1	GSX1
GSX2	Gsh2
GSX2	GSX2
GZF1	dJ322G13.2
GZF1	GZF1
GZF1	ZBTB23
GZF1	ZNF336
HAND1	bHLHa27
HAND1	eHand
HAND1	HAND1
HAND1	Hxt
HAND1	Thing1
HAND2	bHLHa26
HAND2	dHand
HAND2	DHAND2
HAND2	HAND2
HAND2	Hed
HAND2	Thing2
HBP1	HBP1
HDX	CXorf43
HDX	D030011N01Rik
HDX	FLJ30678
HDX	HDX
HES1	BHLHb39
HES1	FLJ20408
HES1	Hes1
HES1	HES-1
HES1	HHL
HES1	HRY
HES2	bHLHb40
HES2	HES2
HES4	bHLHb42
HES4	HES4
HES4	HHES4
HES5	bHLHb38
HES5	HES5
HES7	bHLHb37
HES7	HES7
HES7	HHes7
HES7	SCDO4
HESX1	ANF
HESX1	CPHD5
HESX1	Hanf
HESX1	HESX1
HESX1	RPX
HEY1	bHLHb31
HEY1	CHF2
HEY1	CHF-2
HEY1	HERP2
HEY1	HESR1
HEY1	HESR-1
HEY1	HEY1
HEY1	HHRT1
HEY1	HRT1
HEY1	HRT-1
HEY1	OAF1
HEY2	bHLHb32
HEY2	CHF1
HEY2	GRIDLOCK
HEY2	GRL
HEY2	HCHF1
HEY2	HERP
HEY2	HERP1
HEY2	HESR2
HEY2	HESR-2
HEY2	HEY2
HEY2	HHRT2
HEY2	HRT2
HEY2	HRT-2
HEYL	bHLHb33
HEYL	HESR3
HEYL	HEY3
HEYL	HEYL
HEYL	HHeyL
HEYL	HHRT3
HEYL	HRT3
HEYL	HRT-3
HHEX	HEX
HHEX	HHEX
HHEX	HMPH
HHEX	HOX11L-PEN
HHEX	PRH
HHEX	PRHX
HIC1	HIC1
HIC1	Hic-1
HIC1	ZBTB29
HIC1	ZNF901
HIC2	HIC2
HIC2	Hic-2
HIC2	Hic-3
HIC2	HRG22
HIC2	KIAA1020
HIC2	ZBTB30
HIC2	ZNF907
HIF1A	bHLHe78
HIF1A	HIF1
HIF1A	HIF1A
HIF1A	HIF-1A
HIF1A	HIF1-ALPHA
HIF1A	HIF-1alpha
HIF1A	HIF-1-alpha
HIF1A	HIF1-α
HIF1A	HIF-1α
HIF1A	HIF-1-α
HIF1A	MOP1
HIF1A	PASD8
HIF3A	bHLHe17
HIF3A	HIF1-ALPHA
HIF3A	HIF3A
HIF3A	HIF-3A
HIF3A	HIF-3-alpha
HIF3A	HIF3-alpha-1
HIF3A	HIF3α
HIF3A	HIF-3α
HIF3A	HIF-3-α
HIF3A	HIF3α1
HIF3A	HIF3-α-1
HIF3A	IPAS
HIF3A	MOP7
HIF3A	PASD7
HINFP	DKFZP434F162
HINFP	HINFP
HINFP	HiNF-P
HINFP	MIZF
HINFP	ZNF743
HIVEP1	CIRIP
HIVEP1	CRYBP1
HIVEP1	GAAP
HIVEP1	HIVEP1
HIVEP1	HIV-EP1
HIVEP1	MBP-1
HIVEP1	PRDII-BF1
HIVEP1	Schnurri-1
HIVEP1	ZAS1
HIVEP1	ZNF40
HIVEP1	ZNF40A
HIVEP2	HIVEP2
HIVEP2	HIV-EP2
HIVEP2	MBP-2
HIVEP2	MIBP1
HIVEP2	MRD43
HIVEP2	Schnurri-2
HIVEP2	SHN2
HIVEP2	ZAS2
HIVEP2	ZNF40B
HIVEP3	FLJ16752
HIVEP3	HIVEP3
HIVEP3	kappa-BP1
HIVEP3	kappa-BP-1
HIVEP3	kappa-RC
HIVEP3	KBP1
HIVEP3	KBP-1
HIVEP3	KIAA1555
HIVEP3	KRC
HIVEP3	Schnurri-3
HIVEP3	SHN3
HIVEP3	ZAS3
HIVEP3	ZNF40C
HIVEP3	κBP1
HIVEP3	κBP-1
HIVEP3	κRC
HKR1	HKR1
HKR1	ZNF875
HLF	HLF
HLF	MGC33822
HLX	HB24
HLX	HLX
HLX	HLX1
HMBOX1	FLJ21616
HMBOX1	HMBOX1
HMBOX1	HNF1LA
HMBOX1	HOT1
HMBOX1	PBHNF
HMGA1	HMGA1
HMGA1	HMGA1A
HMGA1	HMG-I(Y)
HMGA1	HMG-I/HMG-Y
HMGA1	HMGIY
HMGA1	HMG-R
HMGB1	Amphoterin
HMGB1	DKFZp686A04236
HMGB1	HMG1
HMGB1	HMG3
HMGB1	HMGB1
HMGB1	HNM-1
HMGB1	SBP-1
HMX1	H6
HMX1	HMX1
HMX1	NKX5-3
HMX3	HMX3
HMX3	NKX5.1
HMX3	Nkx5-1
HNF1A	HNF1
HNF1A	HNF1A
HNF1A	HNF-1A
HNF1A	HNF1ALPHA
HNF1A	HNF-1-Alpha
HNF1A	HNF1α
HNF1A	HNF1-α
HNF1A	HNF-1α
HNF1A	IDDM20
HNF1A	LFB1
HNF1A	MODY3
HNF1A	TCF1
HNF1B	FJHN
HNF1B	HNF1+Beta+A
HNF1B	HNF1B
HNF1B	HNF-1B
HNF1B	HNF1beta
HNF1B	HNF-1-Beta
HNF1B	HNF1ß
HNF1B	HNF-1ß
HNF1B	HNF-1-ß
HNF1B	HNF1ßA
HNF1B	HNF1β
HNF1B	HNF-1β
HNF1B	HNF-1-β
HNF1B	HNF1βA
HNF1B	HNF2
HNF1B	HPC11
HNF1B	LFB3
HNF1B	LF-B3
HNF1B	MODY5
HNF1B	TCF2
HNF1B	TCF-2
HNF1B	VHNF1
HNF4A	FRTS4
HNF4A	HNF4
HNF4A	HNF4A
HNF4A	HNF4a7
HNF4A	HNF4a8
HNF4A	HNF4a9
HNF4A	HNF4alpha
HNF4A	HNF-4-Alpha
HNF4A	HNF4alpha10/11/12
HNF4A	HNF4α
HNF4A	HNF-4-α
HNF4A	HNF4α10/11/12
HNF4A	HNF4α7
HNF4A	HNF4α8
HNF4A	HNF4α9
HNF4A	MODY
HNF4A	MODY1
HNF4A	NR2A1
HNF4A	NR2A21
HNF4A	TCF
HNF4A	TCF14
HNF4A	TCF-14
HNF4G	HNF4G
HNF4G	HNF-4-gamma
HNF4G	HNF-4-y
HNF4G	HNF-4-γ
HNF4G	NR2A2
HNF4G	NR2A3
HOMEZ	HOMEZ
HOMEZ	KIAA1443
HOXA1	BSAS
HOXA1	HOX1F
HOXA1	HOXA1
HOXA10	HOX1.8
HOXA10	HOX1H
HOXA10	HOXA10
HOXA10	PL
HOXA11	HOX1I
HOXA11	HOXA11
HOXA11	RUSAT1
HOXA13	HOX1J
HOXA13	HOXA13
HOXA2	HOX1K
HOXA2	HOXA2
HOXA2	MCOHI
HOXA3	HOX1E
HOXA3	HOXA3
HOXA4	HOX1D
HOXA4	HOXA4
HOXA5	HOX1.3
HOXA5	HOX1C
HOXA5	HOXA5
HOXA6	HOX1.2
HOXA6	HOX1B
HOXA6	HOXA6
HOXA7	ANTP
HOXA7	HOX1.1
HOXA7	HOX1A
HOXA7	HOXA7
HOXA9	ABD-B
HOXA9	HOX1.7
HOXA9	HOX1G
HOXA9	HOXA9
HOXB1	HCFP3
HOXB1	Hox-2.9
HOXB1	HOX2I
HOXB1	HOXB1
HOXB13	HOXB13
HOXB13	PSGD
HOXB2	Hox-2.8
HOXB2	HOX2H
HOXB2	HOXB2
HOXB2	K8
HOXB3	Hox-2.7
HOXB3	HOX2G
HOXB3	HOXB3
HOXB4	HOX-2.6
HOXB4	HOX2F
HOXB4	HOXB4
HOXB5	HHO.C10
HOXB5	Hox2.1
HOXB5	HOX2A
HOXB5	HOXB5
HOXB5	HU-1
HOXB6	Hox-2.2
HOXB6	HOX2B
HOXB6	HOXB6
HOXB6	HU-2
HOXB7	HHO.C1
HOXB7	Hox-2.3
HOXB7	HOX2C
HOXB7	HOXB7
HOXB8	Hox-2.4
HOXB8	HOX2D
HOXB8	HOXB8
HOXB9	HOX-2.5
HOXB9	HOX2E
HOXB9	HOXB9
HOXC10	HOX3I
HOXC10	HOXC10
HOXC11	HOX3H
HOXC11	HOXC11
HOXC12	HOC3F
HOXC12	HOX3
HOXC12	HOX3F
HOXC12	HOXC12
HOXC13	ECTD9
HOXC13	HOX3
HOXC13	HOX3G
HOXC13	HOXC13
HOXC4	Cp19
HOXC4	HOX3
HOXC4	HOX3E
HOXC4	HOXC4
HOXC5	CP11
HOXC5	HOX3
HOXC5	HOX3D
HOXC5	HOXC5
HOXC6	CP25
HOXC6	HHO.C8
HOXC6	HOX3
HOXC6	HOX3C
HOXC6	HOXC6
HOXC8	HOX3
HOXC8	HOX3A
HOXC8	HOXC8
HOXC9	HOX3
HOXC9	HOX3B
HOXC9	HOXC9
HOXD1	HOX4
HOXD1	Hox-4.7
HOXD1	HOX4G
HOXD1	HOXD1
HOXD10	HOX4
HOXD10	Hox-4.4
HOXD10	HOX4D
HOXD10	HOX4E
HOXD10	HOXD10
HOXD11	HOX4
HOXD11	HOX4F
HOXD11	HOXD11
HOXD12	HOX4H
HOXD12	HOXD12
HOXD13	BDE
HOXD13	BDSD
HOXD13	HOX4I
HOXD13	HOXD13
HOXD13	SPD
HOXD13	SPD1
HOXD3	HOX1D
HOXD3	HOX4
HOXD3	Hox-4.1
HOXD3	HOX4A
HOXD3	HOXD3
HOXD4	HHO.C13
HOXD4	HOX4
HOXD4	Hox-4.2
HOXD4	HOX4B
HOXD4	Hox-5.1
HOXD4	HOXD4
HOXD8	HOX4
HOXD8	Hox-4.5
HOXD8	HOX4E
HOXD8	HOX5.4
HOXD8	HOXD8
HOXD9	HOX4
HOXD9	Hox-4.3
HOXD9	HOX4C
HOXD9	Hox-5.2
HOXD9	HOXD9
HSF1	HSF+1
HSF1	HSF1
HSF1	HSTF+1
HSF1	HSTF1
HSF2	HSF+2
HSF2	HSF2
HSF2	HSTF+2
HSF2	HSTF2
HSF4	CTM
HSF4	CTRCT5
HSF4	HHSF4
HSF4	HSF+4
HSF4	HSF4
HSF4	HSTF+4
HSF5	FLJ40311
HSF5	HSF+5
HSF5	HSF5
HSF5	HSTF+5
HSF5	HSTF5
HSFY2	FLJ25453
HSFY2	HSF2L
HSFY2	HSFY
HSFY2	HSFY1+HSFY+2
HSFY2	HSFY2
ID1	bHLHb24
ID1	dJ857M17.1.2
ID1	ID
ID1	ID1
ID2	bHLHb26
ID2	GIG8
ID2	ID2
ID2	ID2A
ID2	ID2H
ID3	1R21
ID3	bHLHb25
ID3	HEIR1
ID3	HEIR-1
ID3	ID3
IKZF1	CVID13
IKZF1	hIk-1
IKZF1	Hs.54452
IKZF1	IK1
IKZF1	IKAROS
IKZF1	IKZF1
IKZF1	LYF1
IKZF1	LyF-1
IKZF1	NF-EM5
IKZF1	PPP1R92
IKZF1	PRO0758
IKZF1	ZNFN1A1
IKZF2	ANF1A2
IKZF2	Helios
IKZF2	IKZF2
IKZF2	ZNFN1A2
IKZF3	AIO
IKZF3	Aiolos
IKZF3	IKZF3
IKZF3	ZNFN1A3
IKZF4	Eos
IKZF4	IKZF4
IKZF4	KIAA1782
IKZF4	ZNFN1A4
IKZF5	FLJ22973
IKZF5	IKZF5
IKZF5	Pegasus
IKZF5	ZNFN1A5
INSM1	IA1
INSM1	IA-1
INSM1	INSM1
INSM2	IA6
INSM2	IA-6
INSM2	INSM2
INSM2	Mlt1
IRF1	IRF1
IRF1	IRF-1
IRF2	IRF2
IRF2	IRF-2
IRF3	IIAE7
IRF3	IRF3
IRF3	IRF-3
IRF4	IRF4
IRF4	IRF-4
IRF4	LSIRF
IRF4	MUM1
IRF4	SHEP8
IRF5	IRF5
IRF5	IRF-5
IRF5	SLEB10
IRF6	IRF6
IRF6	IRF-6
IRF6	OFC6
IRF6	PIT
IRF6	PPS1
IRF6	VWS
IRF6	VWS1
IRF7	IMD39
IRF7	IRF7
IRF7	IRF-7
IRF7	IRF7A
IRF7	IRF7B
IRF7	IRF7C
IRF7	IRF7H
IRF7	IRF-7H
IRF8	H-ICSBP
IRF8	ICSBP
IRF8	ICSBP1
IRF8	IMD32A
IRF8	IMD32B
IRF8	IRF8
IRF8	IRF-8
IRF9	IRF9
IRF9	IRF-9
IRF9	ISGF3
IRF9	ISGF-3+Gamma
IRF9	ISGF3G
IRF9	ISGF3y
IRF9	ISGF-3y
IRF9	ISGF3γ
IRF9	ISGF-3γ
IRF9	P48
IRX1	IRX1
IRX1	IRX-5
IRX1	IRXA1
IRX2	IRX2
IRX2	IRXA2
IRX3	IRX-1
IRX3	IRX3
IRX3	IRXB1
IRX4	IRX4
IRX4	IRXA3
IRX5	HMMS
IRX5	IRX2A
IRX5	IRX-2a
IRX5	IRX5
IRX5	IRXB2
IRX6	IRX-3
IRX6	IRX6
IRX6	IRX7
IRX6	IRXB3
ISL1	ISL1
ISL1	Isl-1
ISL1	ISLET1
ISL1	Islet-1
ISL2	FLJ10160
ISL2	ISL2
ISL2	ISL-2
ISL2	Islet-2
ISX	ISX
ISX	Pix-1
ISX	RAXLX
JAZF1	DKFZp761K2222
JAZF1	JAZF1
JAZF1	TIP27
JAZF1	ZNF802
JDP2	JDP2
JDP2	JUNDM2
JUN	AP1
JUN	AP-1
JUN	c-Jun
JUN	JUN
JUN	P39
JUNB	AP-1
JUNB	JUNB
JUND	AP-1
JUND	JUND
KCMF1	DEBT91
KCMF1	DKFZP434L1021
KCMF1	FIGC
KCMF1	KCMF1
KCMF1	PCMF
KCMF1	ZZZ1
KLF1	EKLF
KLF1	KLF1
KLF10	EGRA
KLF10	EGR-Alpha
KLF10	EGRα
KLF10	EGR-α
KLF10	KLF10
KLF10	TIEG
[truncated: 4,716 more rows]

## Sheet: Assays
Assays
Chromatin Immunoprecipitation
Chromatin Immuno-precipitation
Chromatin-Immunoprecipitation
Chromatin-Immuno-precipitation
Chromatinimmunoprecipitation
Ch-IP
EMSA
electrophoretic mobility shift assay
mobility shift electrophoresis
gel shift assay
gel mobility shift assay
band shift assay
gel retardation assay
Reporter Assay
Functional Assay
luciferase assay
promoter assay
promoter activity assay
Transformation Assay
Transfection assay
gene expression assay
GUS Assay
Functional-Assay
luciferase-assay
promoter-assay
promoter-activity assay
Transformation-Assay
Transfection-assay
gene-expression assay
GUS-Assay
Reporter-Assay
promoter-activity-assay
gene-expression-assay
