# Supplementary material for: Global landscape of mouse and human cytokine transcriptional regulation
Source: Nucleic Acids Res. 2018 Sep 3;46(18):9321–37. doi: 10.1093/nar/gky787 (PMC6182173; doi:10.1093/nar/gky787)
Supplement: Supplementary Data [file gky787_supplemental_files.zip › Supplementary Table S9.xlsx]

## Sheet: TFs
TF	Disease
AHR	Inflammatory bowel disease
AHR	Ulcerative colitis
BACH2	Asthma
BACH2	Celiac disease
BACH2	Crohn's disease
BACH2	Inflammatory bowel disease
BACH2	Multiple sclerosis
BACH2	Primary sclerosing cholangitis
BACH2	Systemic lupus erythematosus
BACH2	Type 1 diabetes
BACH2	Graves' disease
CEBPB	Inflammatory bowel disease
CEBPG	Inflammatory bowel disease
CREM	Crohn's disease
CREM	Inflammatory bowel disease
EGR2	Systemic lupus erythematosus, association with
EHF	Systemic lupus erythematosus and Systemic sclerosis
EHF	Systemic lupus erythematosus
ELF1	Crohn's disease
ELF1	Systemic lupus erythematosus
ESR1	Systemic lupus erythematosus, risk, association with
ESR2	Rheumatoid arthritis, association with
ETS1	Atopic dermatitis
ETS1	Celiac disease
ETS1	Inflammatory bowel disease
ETS1	Psoriasis
ETS1	Psoriasis vulgaris
ETS1	Rheumatoid arthritis
ETS1	Self-reported allergy
ETS1	Systemic lupus erythematosus
ETS1	Systemic lupus erythematosus, association with
ETS1	Ulcerative colitis
FOSL2	Crohn's disease
FOSL2	Inflammatory bowel disease
FOSL2	Type 1 diabetes
FOXP3	Diabetes, neonatal
FOXP3	Diabetes, type 1, association with
FOXP3	Graves' disease, remission, association with
FOXP3	Hashimoto's disease, severity, association with
FOXP3	IPEX syndrome
GATA3	Allergy
GATA3	Asthma
GATA3	Recalcitrant atopic dermatitis
GATA3	Rheumatoid arthritis
GATA3	Self-reported allergy
GATA3	Systemic lupus erythematosus
IKZF3	Atopic march
IKZF3	Systemic lupus erythematosus and Systemic sclerosis
IKZF3	Asthma and hay fever
IKZF3	Primary biliary cholangitis
IKZF3	Rheumatoid arthritis
IKZF3	Systemic lupus erythematosus
IKZF3	Pediatric autoimmune diseases
IRF2	Atopic dermatitis, association with
IRF4	Celiac disease
IRF4	Rheumatoid arthritis
IRF4	Systemic sclerosis, association with
IRF5	Inflammatory bowel disease, association with
IRF5	Multiple sclerosis, association with
IRF5	Primary biliary cholangitis
IRF5	Rheumatoid arthritis
IRF5	Systemic lupus erythematosus
IRF5	Systemic lupus erythematosus, association with
IRF5	Systemic sclerosis
IRF5	Ulcerative colitis
IRF5	Sjögren's syndrome
IRF7	Systemic lupus erythematosus and Systemic sclerosis
IRF7	Systemic lupus erythematosus
IRF7	Systemic lupus erythematosus, association with
IRF8	Systemic lupus erythematosus and Systemic sclerosis
IRF8	Inflammatory bowel disease
IRF8	Multiple sclerosis
IRF8	Rheumatoid arthritis
IRF8	Systemic lupus erythematosus
IRF8	Systemic sclerosis
IRF8	Ulcerative colitis
KLF13	Psoriasis
KLF4	Psoriasis
KLF4	Psoriasis vulgaris
LEF1	Systemic lupus erythematosus
MAF	Multiple sclerosis
MAFB	Paneth cell defects in Crohn's disease
MAFB	Drug-induced Stevens-Johnson syndrome or toxic epidermal necrolysis (SJS/TEN)
MAFB	Multicentric carpotarsal osteolysis
MITF	Tietz syndrome
MSC	Late-onset myasthenia gravis
MYB	Multiple sclerosis
MYC	Multiple sclerosis
NFAT5	Sjögren's syndrome
NFATC2	Self-reported allergy
NFIA	Celiac disease
NFIL3	Inflammatory bowel disease
NFKB1	Primary biliary cholangitis
NFKB1	Ulcerative colitis
NFKB1	Ulcerative colitis, increased risk, association
NR3C1	Lupus nephritis
NR3C1	Rheumatoid arthritis, association with
NR3C1	Systemic lupus erythematosus, association with
PBX2	Asthma
PPARA	Diabetes
PPARD	Diabetes, increased risk, in women, association with
PPARD	Gout
PRDM1	Crohn's disease
PRDM1	Crohn's disease, increased risk, association with
PRDM1	Ulcerative colitis
PRDM1	Ulcerative colitis, reduced risk, association with
RBPJ	Rheumatoid arthritis
REL	Psoriasis
REL	Psoriatic arthritis
REL	Rheumatoid arthritis
RELA	Inflammatory bowel disease
RORA	Asthma
RORC	Crohn's disease
RORC	Inflammatory bowel disease
RORC	Ulcerative colitis
RUNX1	Psoriasis
RUNX1	Rheumatoid arthritis, susceptibility, association
SMAD3	Allergy
SMAD3	Asthma
SMAD3	Asthma and hay fever
SMAD3	Crohn's disease
SMAD3	Inflammatory bowel disease
SMAD3	Self-reported allergy
SMAD3	Ulcerative colitis
SMAD3	Pediatric autoimmune diseases
SOX5	Inflammatory bowel disease
SOX5	Systemic sclerosis
SPIB	Primary biliary cholangitis
STAT1	IPEX-like syndrome
STAT2	Inflammatory skin disease
STAT2	Psoriasis
STAT2	Psoriasis susceptibility, association with
STAT2	Psoriasis vulgaris
STAT2	Psoriatic arthritis
STAT3	Atopic dermatitis
STAT3	Crohn's disease
STAT3	Inflammatory bowel disease
STAT3	Multiple sclerosis
STAT3	Ulcerative colitis
STAT4	Celiac disease or Rheumatoid arthritis
STAT4	Systemic lupus erythematosus and Systemic sclerosis
STAT4	Crohn's disease
STAT4	Inflammatory bowel disease
STAT4	Primary biliary cholangitis
STAT4	Rheumatoid arthritis
STAT4	Systemic lupus erythematosus
STAT4	Systemic lupus erythematosus, association with
STAT4	Systemic sclerosis
STAT4	Systemic sclerosis, association with
STAT4	Ulcerative colitis
STAT4	Behcet's disease
STAT4	Sjögren's syndrome
STAT6	Allergic sensitization
STAT6	Allergy
STAT6	Atopic asthma, association with
STAT6	Atopic asthma, protection, association with
STAT6	Eosinophilic esophagitis
STAT6	Eosinophilic esophagitis (pediatric)
TBX21	Asthma, aspirin-induced, association with
TBX21	Diabetes, type 1, association with
TBX21	Systemic lupus erythematosus, increased risk, association with
TCF4	Sclerosing cholangitis and ulcerative colitis (combined)
TCF7	Diabetes, type 1, association with
TCF7	Multiple sclerosis
TP63	Psoriasis
TP63	Psoriasis vulgaris
VDR	Inflammatory bowel disease
VDR	Gout

## Sheet: Cytokines
Cytokine	Disease
CCL11	Reduced serum IgE levels in atopic dermatitis
CCL20	Crohn's disease
CCL20	Inflammatory bowel disease
CCL20	Ulcerative colitis
CCL26	Asthma, association with
CCL5	Atopic dermatitis, association with
CCL7	Asthma, atopic, association with
CD40LG	Pediatric autoimmune diseases
CD40LG	Systemic lupus erythematosus, association with
CSF2	Chronic obstructive pulmonary disease, association with
CSF2	Reduced severity in atopic dermatitis, association with
CSF2	Rheumatoid arthritis
FASLG	Psoriasis
FASLG	Autoimmune lymphoproliferative syndrome
FASLG	Autoimmune lymphoproliferative syndrome, type 1b
FASLG	Sjoegren syndrome with enlarged exocrine glands
FASLG	Systemic lupus erythematosus, association with
FASLG	Systemic lupus erythematosus, susceptibility to
IFNA10	Sarcoidosis, increased risk, association with
IFNA17	Sarcoidosis, increased risk, association with
IFNG	Hashimoto disease, severity, association with
IFNG	Multiple sclerosis, susceptibility in men, association
IL10	Crohn's disease
IL10	Inflammatory bowel disease
IL10	Ulcerative colitis
IL10	Ulcerative colitis, association with
IL10	ANCA-negative Churg-Strauss syndrome, association
IL10	Behcet's disease
IL10	Behcet's disease, association with
IL10	Diabetes, type 1, association with
IL10	Infant colitis
IL10	Pediatric autoimmune diseases
IL10	Systemic lupus erythematosus
IL10	Systemic lupus erythematosus, association with
IL10	Systemic lupus erythematosus, protection against, association with
IL10	Type 1 diabetes
IL10	Wegener granulomatosis, association with
IL12A	Behcet's disease
IL12A	Celiac disease
IL12A	Multiple sclerosis
IL12A	Primary biliary cholangitis
IL12A	Systemic lupus erythematosus
IL12B	Crohn's disease
IL12B	Inflammatory bowel disease
IL12B	Inflammatory bowel disease, association with
IL12B	Ulcerative colitis
IL12B	Ankylosing spondylitis
IL12B	Asthma, allergic, association with
IL12B	Atopic dermatitis and psoriasis vulgaris, susceptibility, association
IL12B	Cutaneous psoriasis
IL12B	Multiple sclerosis
IL12B	Pediatric autoimmune diseases
IL12B	Psoriasis
IL12B	Psoriasis vulgaris
IL12B	Psoriatic arthritis
IL12B	Systemic lupus erythematosus, increased risk, association with
IL13	Allergy
IL13	Asthma
IL13	Asthma (childhood onset)
IL13	Asthma, association with
IL13	Atopic dermatitis
IL13	Cutaneous psoriasis
IL13	Psoriasis
IL16	Crohn's disease, association with
IL16	Primary biliary cholangitis
IL17A	Ulcerative colitis, increased risk, association with
IL17A	Graft-versus-host disease, increased risk, association with
IL18	Bronchial asthma, severity, association with
IL18	Systemic lupus erythematosus, association with
IL19	Vitiligo, association with
IL1A	Rheumatoid arthritis, juvenile, association with
IL1RN	Alopecia areata, association with
IL1RN	Chronic multifocal osteomyelitis
IL1RN	Keratoconus, familial
IL1RN	Lichen sclerosus, increased severity, association
IL1RN	Systemic inflamation, association with
IL2	Allergic disorders, association with
IL2	Type 1 diabetes
IL20	Arthritis, systemic juvenile idiopathic, association with
IL21	Asthma, atopic, association with
IL21	Pediatric autoimmune diseases
IL21	Primary biliary cholangitis
IL22	Psoriasis vulgaris, susceptibility to
IL23A	Psoriasis
IL27	Type 1 diabetes
IL3	Graves disease, association with
IL3	Rheumatoid arthritis, association with
IL4	Bronchial asthma, association with
IL5	Pediatric autoimmune diseases
IL6	Juvenile arthritis, lower risk, association
IL6	Systemic lupus erythematosus, association with
IL9	Atopic dermatitis, increased susceptibility, assoc with
KITLG	Progressive hyper- and hypopigmentation
KITLG	Progressive hyperpigmentation
LTA	Asthma, atopic, association with
TGFB1	Chronic obstructive pulmonary disease, in smokers, association with
TGFB1	Hepatic fibrosis, association with
TGFB2	Chronic obstructive pulmonary disease
TGFB2	Chronic obstructive pulmonary disease (severe)
TNF	Juvenile rheumatoid arthritis, association with
TNF	Psoriasis, juvenile onset, association with
TNFSF11	Crohn's disease
TNFSF11	Rheumatoid arthritis, earlier onset, association with
TNFSF13B	Cryoglobulinemia, predisposition, association with
TNFSF14	Multiple sclerosis
TNFSF15	Crohn's disease
TNFSF15	Crohn's disease, susceptibility to, association
TNFSF15	Inflammatory bowel disease
TNFSF15	Ulcerative colitis
TNFSF15	Ulcerative colitis or Crohn's disease
TNFSF15	Pediatric autoimmune diseases
TNFSF15	Primary biliary cholangitis

## Sheet: Network
Cytokine	TF	Disease match
IL13	GATA3	Allergy
IL13	NFATC2	Allergy
IL13	STAT6	Allergy
IL2	ETS1	Allergy
IL2	IKZF3	Allergy
IL2	NFATC2	Allergy
CCL26	STAT6	Asthma
CCL7	STAT6	Asthma
IL13	GATA3	Asthma
IL13	STAT6	Asthma
IL13	TBX21	Asthma
IL4	GATA3	Asthma
IL4	STAT6	Asthma
IL4	TBX21	Asthma
CCL5	IRF2	Atopic dermatitis/psoriasis
CCL5	KLF13	Atopic dermatitis/psoriasis
CCL5	REL	Atopic dermatitis/psoriasis
CCL5	STAT3	Atopic dermatitis/psoriasis
CSF2	ETS1	Atopic dermatitis/psoriasis
CSF2	REL	Atopic dermatitis/psoriasis
CSF2	RUNX1	Atopic dermatitis/psoriasis
IL12B	REL	Atopic dermatitis/psoriasis
IL13	GATA3	Atopic dermatitis/psoriasis
IL13	STAT3	Atopic dermatitis/psoriasis
IL23A	REL	Atopic dermatitis/psoriasis
TNF	ETS1	Atopic dermatitis/psoriasis
TNF	REL	Atopic dermatitis/psoriasis
IL12A	IRF4	Celiac disease
IL10	FOXP3	Diabetes
IL2	BACH2	Diabetes
IL2	FOXP3	Diabetes
IL2	TCF7	Diabetes
CCL20	CEBPB	Inflammatory bowel disease
CCL20	NFKB1	Inflammatory bowel disease
CCL20	RELA	Inflammatory bowel disease
CCL20	SMAD3	Inflammatory bowel disease
IL10	AHR	Inflammatory bowel disease
IL10	CEBPB	Inflammatory bowel disease
IL10	IRF8	Inflammatory bowel disease
IL10	NFKB1	Inflammatory bowel disease
IL10	RELA	Inflammatory bowel disease
IL10	STAT3	Inflammatory bowel disease
IL10	VDR	Inflammatory bowel disease
IL12B	CEBPB	Inflammatory bowel disease
IL12B	IRF5	Inflammatory bowel disease
IL12B	IRF8	Inflammatory bowel disease
IL12B	NFKB1	Inflammatory bowel disease
IL12B	RELA	Inflammatory bowel disease
IL12B	VDR	Inflammatory bowel disease
IL17A	NFKB1	Inflammatory bowel disease
IL17A	RELA	Inflammatory bowel disease
IL17A	RORC	Inflammatory bowel disease
TNFSF11	CEBPB	Inflammatory bowel disease
TNFSF11	SOX5	Inflammatory bowel disease
TNFSF11	VDR	Inflammatory bowel disease
TNFSF15	NFKB1	Inflammatory bowel disease
IFNG	STAT3	Multiple sclerosis
IFNG	TCF7	Multiple sclerosis
IL12A	IRF5	Multiple sclerosis
IL12A	IRF8	Multiple sclerosis
IL12B	IRF5	Multiple sclerosis
IL12B	IRF8	Multiple sclerosis
IL12A	IRF5	Primary Biliary Cholangitis
IL12A	NFKB1	Primary Biliary Cholangitis
IL21	STAT4	Primary Biliary Cholangitis
TNFSF15	NFKB1	Primary Biliary Cholangitis
CSF2	ETS1	Rheumatroid arthritis
CSF2	NR3C1	Rheumatroid arthritis
CSF2	REL	Rheumatroid arthritis
CSF2	RUNX1	Rheumatroid arthritis
IL12B	IRF5	Rheumatroid arthritis
IL12B	IRF8	Rheumatroid arthritis
IL12B	REL	Rheumatroid arthritis
IL1A	NR3C1	Rheumatroid arthritis
IL1A	REL	Rheumatroid arthritis
IL3	RUNX1	Rheumatroid arthritis
IL6	IRF5	Rheumatroid arthritis
IL6	NR3C1	Rheumatroid arthritis
IL6	RBPJ	Rheumatroid arthritis
IL6	REL	Rheumatroid arthritis
TNF	ESR2	Rheumatroid arthritis
TNF	ETS1	Rheumatroid arthritis
TNF	IRF4	Rheumatroid arthritis
TNF	IRF5	Rheumatroid arthritis
TNF	REL	Rheumatroid arthritis
IL10	IRF8	Systemic lupus erythematosus
IL12A	IRF5	Systemic lupus erythematosus
IL12A	IRF7	Systemic lupus erythematosus
IL12A	IRF8	Systemic lupus erythematosus
IL12B	IRF5	Systemic lupus erythematosus
IL12B	IRF8	Systemic lupus erythematosus
IL6	EGR2	Systemic lupus erythematosus
IL6	EHF	Systemic lupus erythematosus
IL6	ESR1	Systemic lupus erythematosus
IL6	IRF5	Systemic lupus erythematosus
IL6	NR3C1	Systemic lupus erythematosus
CCL5	STAT1	no match
IFNA10	IRF5	no match
IFNA10	IRF7	no match
IFNA17	IRF5	no match
IFNA17	IRF7	no match
IFNG	STAT1	no match
IL10	SPIB	no match
IL10	STAT1	no match
IL12A	STAT1	no match
IL12B	STAT1	no match
IL19	RELA	no match
IL19	STAT6	no match
IL1RN	NFKB1	no match
IL1RN	PPARA	no match
IL1RN	RELA	no match
IL1RN	STAT3	no match
IL1RN	STAT6	no match
IL21	STAT1	no match
IL5	ETS1	no match
IL5	FOSL2	no match
IL5	GATA3	no match
IL5	MYB	no match
IL5	NFATC2	no match
IL5	NR3C1	no match
IL5	STAT3	no match
IL5	TBX21	no match
IL6	STAT1	no match
KITLG	RELA	no match
LTA	MSC	no match
TGFB1	FOSL2	no match
TGFB1	PPARD	no match
TGFB1	REL	no match
TGFB1	RELA	no match
TGFB1	SMAD3	no match
TGFB1	STAT3	no match
TGFB2	VDR	no match
TNF	NFAT5	no match
TNF	STAT1	no match
TNFSF11	STAT1	no match
TNFSF13B	AHR	no match
TNFSF13B	NFATC2	no match
TNFSF13B	NFKB1	no match
TNFSF13B	REL	no match
TNFSF13B	RELA	no match
TNFSF13B	STAT1	no match
CCL11	NFKB1	no match
CCL11	NR3C1	no match
CCL11	RELA	no match
CCL11	STAT3	no match
CCL11	STAT6	no match
CCL5	CEBPB	no match
CCL5	ESR1	no match
CCL5	IRF5	no match
CCL5	IRF7	no match
CCL5	NFATC2	no match
CCL5	NFKB1	no match
CCL5	RELA	no match
CCL7	LEF1	no match
CSF2	AHR	no match
CSF2	CREM	no match
CSF2	ELF1	no match
CSF2	NFKB1	no match
CSF2	RELA	no match
IFNG	CREM	no match
IFNG	GATA3	no match
IFNG	NFATC2	no match
IFNG	NFKB1	no match
IFNG	REL	no match
IFNG	RELA	no match
IFNG	SMAD3	no match
IFNG	STAT4	no match
IFNG	STAT6	no match
IFNG	TBX21	no match
IFNG	VDR	no match
IL10	IRF2	no match
IL10	IRF4	no match
IL10	MAF	no match
IL10	NFATC2	no match
IL12A	REL	no match
IL12A	RELA	no match
IL12A	STAT2	no match
IL13	CEBPB	no match
IL13	IRF4	no match
IL13	MYB	no match
IL13	NR3C1	no match
IL17A	FOXP3	no match
IL17A	NFATC2	no match
IL17A	RORA	no match
IL18	NFKB1	no match
IL18	RELA	no match
IL1A	RELA	no match
IL2	CREM	no match
IL2	IRF4	no match
IL2	NFKB1	no match
IL2	REL	no match
IL2	RELA	no match
IL2	RUNX1	no match
IL2	VDR	no match
IL20	NFKB1	no match
IL20	RELA	no match
IL21	STAT2	no match
IL21	STAT3	no match
IL22	AHR	no match
IL22	FOXP3	no match
IL22	RORC	no match
IL23A	NFKB1	no match
IL23A	RELA	no match
IL27	NFKB1	no match
IL27	RELA	no match
IL3	EGR2	no match
IL3	ELF1	no match
IL3	NFATC2	no match
IL4	AHR	no match
IL4	CEBPB	no match
IL4	CEBPG	no match
IL4	CREM	no match
IL4	EGR2	no match
IL4	IRF2	no match
IL4	IRF4	no match
IL4	LEF1	no match
IL4	MAF	no match
IL4	MYB	no match
IL4	NFATC2	no match
IL4	NFKB1	no match
IL4	NR3C1	no match
IL4	REL	no match
IL4	RELA	no match
IL4	STAT3	no match
IL6	AHR	no match
IL6	CEBPB	no match
IL6	FOXP3	no match
IL6	IRF2	no match
IL6	KLF4	no match
IL6	NFKB1	no match
IL6	PPARA	no match
IL6	RELA	no match
IL6	STAT3	no match
IL6	TP63	no match
IL6	VDR	no match
IL9	NFATC2	no match
IL9	NFKB1	no match
IL9	RELA	no match
TNF	CEBPB	no match
TNF	CREM	no match
TNF	ESR1	no match
TNF	NFATC2	no match
TNF	NFKB1	no match
TNF	RELA	no match
TNFSF11	STAT6	no match
TNFSF14	ETS1	no match
TNFSF14	NFATC2	no match
