# Supplementary material for: Global landscape of mouse and human cytokine transcriptional regulation
Source: Nucleic Acids Res. 2018 Sep 3;46(18):9321–37. doi: 10.1093/nar/gky787 (PMC6182173; doi:10.1093/nar/gky787)
Supplement: Supplementary Data [file gky787_supplemental_files.zip › Supplementary Tables S2-8 and S10-11.xlsx]

## Sheet: Table S2
Cytokine	TF	Assay type	species	Activation/Repression	PMIDs	Year of publication
IL10	CEBPA	Binding assay	Human		12493739	2003
CCL5	CEBPD	Binding assay	Human		11413310	2001
IFNG	PARP1	Binding assay	Human		17177976	2007
CXCL1	PARP1	Binding assay	Human		11112786	2001
IL6	GBX2	Binding assay	Human		10690529	2000
TNF	ELK1	Binding assay	Human		10913190	2000
IL2	SP1	Binding assay	Human		12560487	2003
CSF2	SP1	Binding assay	Human		11418664	2001
IL2	CREB1	Binding assay	Human		8814256	1996
IL2	SP1	Binding assay	Human		8814256	1996
IL5	JUND	Binding assay	Human		10491186	1999
IFNB1	IRF2	Binding assay	Human		8021262	1994
IL6	JUND	Binding assay	Human		11337499	2001
IL6	JUNB	Binding assay	Human		11337499	2001
IL6	SP1	Binding assay	Human		7499267	1995
IL6	IRF2	Binding assay	Human		7499267	1995
IL4	IRF2	Binding assay	Human		7930616	1994
IL10	CREB1	Binding assay	Human		17202341	2007
IL10	SP1	Binding assay	Human		17202341	2007
IL10	IRF2	Binding assay	Human		12817009	2003
IL10	SP1	Binding assay	Human		11278848	2001
IL10	CREB1	Binding assay	Human		10540320	1999
CCL2	SP1	Binding assay	Human		10644332	2000
CCL5	CREB1	Binding assay	Human		11413310	2001
CCL5	IRF2	Binding assay	Human		11413310	2001
TNF	SP1	Binding assay	Human		12560487	2003
TNFSF14	ETS2	Binding assay	Human		12215452	2002
TNFSF14	SP1	Binding assay	Human		12215452	2002
IL12B	KLF1	Binding assay	Human		14976188	2004
IL12B	SP1	Binding assay	Human		15270850	2004
TGFB2	CREB1	Binding assay	Human		11776974	2001
IFNG	CREB1	Binding assay	Human		11907114	2002
IFNG	STAT4	Binding assay	Human		9558063	1998
IFNG	SP1	Binding assay	Human		8756632	1996
IFNG	CREB1	Binding assay	Human		7759501	1995
CCL4	CREB1	Binding assay	Human		16443828	2006
TGFB1	JUND	Binding assay	Human		10843986	2000
TGFB1	SP1	Binding assay	Human		9580699	1998
TGFB1	SP1	Binding assay	Human		2808430	1989
IL1B	CREB1	Binding assay	Human		10383163	1999
CXCL1	SP1	Binding assay	Human		7479086	1995
IFNA13	IRF1	Binding assay	Human		12077266	2002
CSF2	REL	Binding assay	Human		11418664	2001
IL2	REL	Binding assay	Human		9233628	1997
IL2	REL	Binding assay	Human		8814256	1996
IL2	REL	Binding assay	Human		8920856	1996
IL2	VDR	Binding assay	Human		7565732	1995
IL2	REL	Binding assay	Human		7623820	1995
IL2	REL	Binding assay	Human		7744006	1995
IFNB1	IRF3	Binding assay	Human		20048166	2010
IFNB1	IRF1	Binding assay	Human		12077266	2002
IFNB1	IRF1	Binding assay	Human		8021262	1994
IFNB1	REL	Binding assay	Human		8035474	1994
IL6	IRF1	Binding assay	Human		7499267	1995
IL6	REL	Binding assay	Human		1372388	1992
IL10	IRF1	Binding assay	Human		12817009	2003
TNFSF10	REL	Binding assay	Human		11544302	2001
TNFSF13B	REL	Binding assay	Human		16497967	2006
CCL2	REL	Binding assay	Human		12218154	2002
CCL2	REL	Binding assay	Human		10469356	1999
IFNL1	IRF1	Binding assay	Human		17785777	2007
IFNL1	IRF3	Binding assay	Human		17785777	2007
CCL5	IRF3	Binding assay	Human		11413310	2001
CCL5	IRF1	Binding assay	Human		11413310	2001
CCL5	REL	Binding assay	Human		9120310	1997
IFNL3	IRF1	Binding assay	Human		17785777	2007
IFNL3	IRF3	Binding assay	Human		17785777	2007
CCL19	IRF1	Binding assay	Human		17182562	2007
CCL19	IRF3	Binding assay	Human		17182562	2007
CCL19	IRF5	Binding assay	Human		17182562	2007
IL12B	REL	Binding assay	Human		14976188	2004
IL12B	REL	Binding assay	Human		15270850	2004
IL12B	SP3	Binding assay	Human		15270850	2004
IL12B	IRF1	Binding assay	Human		10861061	2000
IL12B	REL	Binding assay	Human		9808189	1998
TGFB2	USF2	Binding assay	Human		11776974	2001
TGFB2	USF2	Binding assay	Human		8943301	1996
CXCL10	IRF1	Binding assay	Human		19342664	2009
IFNG	STAT5A	Binding assay	Human		15528362	2004
TGFB1	USF2	Binding assay	Human		14757763	2004
IL1B	REL	Binding assay	Human		8413223	1993
IL27	IRF1	Binding assay	Human		17684041	2007
CXCL8	ELF4	Binding assay	Human		14625302	2004
CXCL8	REL	Binding assay	Human		8413215	1993
CXCL1	SP3	Binding assay	Human		7479086	1995
IFNA1	IRF1	Binding assay	Human		12077266	2002
IL2	CREM	Binding assay	Human		15841182	2005
IL5	FOSL2	Binding assay	Human		10491186	1999
TNFSF11	HSF2	Binding assay	Human		15731115	2005
IL10	ATF1	Binding assay	Human		10540320	1999
IFNL1	RELB	Binding assay	Human		17785777	2007
IFNL3	RELB	Binding assay	Human		17785777	2007
CCL19	RELB	Binding assay	Human		17182562	2007
CCL19	STAT2	Binding assay	Human		17182562	2007
TGFB2	ATF1	Binding assay	Human		11776974	2001
CCL20	RELB	Binding assay	Human		19303953	2009
CCL4	CREM	Binding assay	Human		16443828	2006
TGFB1	FOSL2	Binding assay	Human		10843986	2000
IL2	NFATC2	Binding assay	Human		12560487	2003
CSF2	RELA	Binding assay	Human		11418664	2001
IL2	RELA	Binding assay	Human		9233628	1997
IL2	FOS	Binding assay	Human		9233628	1997
IL2	JUN	Binding assay	Human		9233628	1997
IL2	RELA	Binding assay	Human		8814256	1996
IL2	RELA	Binding assay	Human		7623820	1995
IL2	NFATC3	Binding assay	Human		7739550	1995
IL2	JUN	Binding assay	Human		7739550	1995
IL2	FOS	Binding assay	Human		7739550	1995
IL2	JUN	Binding assay	Human		8468462	1993
IL2	FOS	Binding assay	Human		8468462	1993
IL5	JUN	Binding assay	Human		10491186	1999
IFNB1	JUN	Binding assay	Human		20048166	2010
IFNB1	RELA	Binding assay	Human		10074115	1999
IFNB1	RELA	Binding assay	Human		8035474	1994
IL6	STAT3	Binding assay	Human		22105366	2012
IL6	RELA	Binding assay	Human		22105366	2012
IL6	STAT3	Binding assay	Human		20930550	2010
CCL11	RELA	Binding assay	Human		14660485	2004
IL4	RELA	Binding assay	Human		12516545	2002
IL6	RELA	Binding assay	Human		11327783	2001
IL4	NFATC2	Binding assay	Human		11687571	2001
IL4	NFATC2	Binding assay	Human		11781715	2001
IL6	RELA	Binding assay	Human		10903137	2000
IL6	JUN	Binding assay	Human		11120852	2000
IL6	RELA	Binding assay	Human		11120852	2000
IL6	RELA	Binding assay	Human		10469356	1999
CCL11	RELA	Binding assay	Human		10586089	1999
IL6	RELA	Binding assay	Human		9516466	1998
IL6	RELA	Binding assay	Human		7499267	1995
TNFSF10	NFATC2	Binding assay	Human		21603612	2011
TNFSF10	NFATC3	Binding assay	Human		21603612	2011
IL10	STAT3	Binding assay	Human		19124156	2009
IL10	STAT3	Binding assay	Human		12817009	2003
IL10	STAT3	Binding assay	Human		10903771	2000
IL10	RELA	Binding assay	Human		9310124	1997
IL3	JUN	Binding assay	Human		8454603	1993
IL3	FOS	Binding assay	Human		8454603	1993
TNFSF13B	RELA	Binding assay	Human		16497967	2006
TNFSF13B	NFATC2	Binding assay	Human		16497967	2006
CCL2	RELA	Binding assay	Human		17452470	2007
CCL2	RELA	Binding assay	Human		12218154	2002
CCL2	RELA	Binding assay	Human		10644332	2000
CCL2	RELA	Binding assay	Human		10744656	2000
CCL2	RELA	Binding assay	Human		10469356	1999
IFNL1	RELA	Binding assay	Human		17785777	2007
CCL5	RELA	Binding assay	Human		12122011	2002
CCL5	JUN	Binding assay	Human		11413310	2001
CCL5	RELA	Binding assay	Human		11413310	2001
CCL5	RELA	Binding assay	Human		9120310	1997
CCL5	NFATC2	Binding assay	Human		9120310	1997
IFNL3	RELA	Binding assay	Human		17785777	2007
TNF	NFATC2	Binding assay	Human		12560487	2003
TNF	RELA	Binding assay	Human		11297551	2001
TNF	JUN	Binding assay	Human		10748079	2000
TNF	RELA	Binding assay	Human		10748079	2000
TNF	RELA	Binding assay	Human		10754326	2000
TNF	JUN	Binding assay	Human		10754326	2000
TNF	NFATC2	Binding assay	Human		10913190	2000
TNF	JUN	Binding assay	Human		9566900	1998
TNF	JUN	Binding assay	Human		7896795	1995
TNFSF14	NFATC2	Binding assay	Human		12215452	2002
IL18	RELA	Binding assay	Human		17399992	2007
CCL19	RELA	Binding assay	Human		17182562	2007
IL12B	FOS	Binding assay	Human		14688340	2004
IL12B	JUN	Binding assay	Human		14688340	2004
IL12B	RELA	Binding assay	Human		14688340	2004
IL12B	RELA	Binding assay	Human		14976188	2004
IL12B	RELA	Binding assay	Human		15270850	2004
IL12B	FOS	Binding assay	Human		15270850	2004
IL12B	JUN	Binding assay	Human		15270850	2004
IL12B	RELA	Binding assay	Human		10657616	2000
IL12B	RELA	Binding assay	Human		9808189	1998
CCL20	RELA	Binding assay	Human		19303953	2009
CXCL10	RELA	Binding assay	Human		24701034	2014
CXCL10	RELA	Binding assay	Human		20164184	2010
CXCL10	RELA	Binding assay	Human		19342664	2009
IL1A	FOS	Binding assay	Human		8688489	1996
IL1A	JUN	Binding assay	Human		8688489	1996
IFNG	RELA	Binding assay	Human		19732956	2009
IFNG	RELA	Binding assay	Human		10227974	1999
IFNG	JUN	Binding assay	Human		9558063	1998
IFNG	JUN	Binding assay	Human		8756632	1996
IFNG	FOS	Binding assay	Human		8756632	1996
IFNG	JUN	Binding assay	Human		7759501	1995
IFNG	FOS	Binding assay	Human		7759501	1995
TGFB1	FOS	Binding assay	Human		16637060	2006
TGFB1	JUN	Binding assay	Human		10843986	2000
IL1B	JUN	Binding assay	Human		17283046	2007
IL1B	RELA	Binding assay	Human		9878621	1998
IL1B	NFIL3	Binding assay	Human		8547328	1995
IL1B	RELA	Binding assay	Human		8021507	1994
IL1B	RELA	Binding assay	Human		8413223	1993
IL23A	JUN	Binding assay	Human		22904313	2012
CXCL8	RELA	Binding assay	Human		12707271	2003
CXCL8	RELA	Binding assay	Human		12218154	2002
CXCL8	RELA	Binding assay	Human		11120852	2000
CXCL8	RELA	Binding assay	Human		10477716	1999
CXCL8	RELA	Binding assay	Human		8413215	1993
IL2	EGR4	Binding assay	Human		12560487	2003
IL2	NFATC1	Binding assay	Human		12560487	2003
IL2	RXRA	Binding assay	Human		7565732	1995
IL5	ETS1	Binding assay	Human		10212281	1999
IL5	POU2F2	Binding assay	Human		10491186	1999
IL4	NFATC1	Binding assay	Human		11781715	2001
TNFSF10	NFATC1	Binding assay	Human		21603612	2011
IL3	POU2F2	Binding assay	Human		8454603	1993
TNFSF13B	NFATC1	Binding assay	Human		16497967	2006
TNF	EGR4	Binding assay	Human		12560487	2003
TNF	SPI1	Binding assay	Human		10748079	2000
TNF	ETS1	Binding assay	Human		10913190	2000
TNF	ETS1	Binding assay	Human		7896795	1995
TNFSF14	ETS1	Binding assay	Human		12215452	2002
TNFSF14	NFATC1	Binding assay	Human		12215452	2002
IL18	SPI1	Binding assay	Human		14991611	2004
IL12B	SPI1	Binding assay	Human		11254706	2001
IL1B	SPI1	Binding assay	Human		17283046	2007
IL1B	SPI1	Binding assay	Human		10801783	2000
CXCL1	HMGA1	Binding assay	Human		7479086	1995
IL5	POU2F1	Binding assay	Human		10491186	1999
IL4	YY1	Binding assay	Human		11687571	2001
IL3	POU2F1	Binding assay	Human		8454603	1993
CCL5	KLF13	Binding assay	Human		17513757	2007
IFNL1	IRF8	Binding assay	Human		17785777	2007
CCL5	KLF13	Binding assay	Human		12050170	2002
IFNL3	IRF8	Binding assay	Human		17785777	2007
IL12B	IRF8	Binding assay	Human		10861061	2000
IFNG	YY1	Binding assay	Human		8756632	1996
TGFB1	FOSB	Binding assay	Human		10843986	2000
CXCL8	POU2F1	Binding assay	Human		12707271	2003
IL2	EGR1	Binding assay	Human		12560487	2003
IFNB1	ATF2	Binding assay	Human		20048166	2010
IL4	LEF1	Binding assay	Human		18579517	2008
CCL11	STAT6	Binding assay	Human		14660485	2004
IL4	STAT6	Binding assay	Human		11687571	2001
CCL11	STAT6	Binding assay	Human		10586089	1999
CCL7	LEF1	Binding assay	Human		11118053	2000
IFNL1	IRF7	Binding assay	Human		17785777	2007
CCL5	IRF7	Binding assay	Human		11413310	2001
CCL5	ATF2	Binding assay	Human		11413310	2001
IFNL3	IRF7	Binding assay	Human		17785777	2007
TNF	EGR1	Binding assay	Human		12560487	2003
TNF	ATF2	Binding assay	Human		10748079	2000
CCL26	STAT6	Binding assay	Human		11544308	2001
CCL19	IRF7	Binding assay	Human		17182562	2007
TGFB2	USF1	Binding assay	Human		11776974	2001
TGFB2	USF1	Binding assay	Human		8943301	1996
TGFB2	ATF2	Binding assay	Human		1400310	1992
CXCL10	IRF7	Binding assay	Human		24701034	2014
IFNG	ATF2	Binding assay	Human		12836278	2001
IFNG	EGR1	Binding assay	Human		8900159	1996
IFNG	USF1	Binding assay	Human		8900159	1996
TGFB1	USF1	Binding assay	Human		14757763	2004
IL23A	ATF2	Binding assay	Human		22904313	2012
CCL19	IRF9	Binding assay	Human		17182562	2007
IL10	STAT1	Binding assay	Human		19124156	2009
CCL2	STAT1	Binding assay	Human		12388243	2003
CCL19	STAT1	Binding assay	Human		17182562	2007
IL4	NFYA	Binding assay	Human		7930616	1994
IL6	RBPJ	Binding assay	Human		9516466	1998
IL4	NFYB	Binding assay	Human		7930616	1994
IL4	CEBPB	Binding assay	Human		12516545	2002
IL6	CEBPB	Binding assay	Human		11120852	2000
IL4	CEBPB	Binding assay	Human		7594540	1995
IL6	CEBPB	Binding assay	Human		1730090	1992
IL10	CEBPB	Binding assay	Human		12493739	2003
CCL5	CEBPB	Binding assay	Human		11413310	2001
TNF	CEBPB	Binding assay	Human		10748079	2000
TNF	CEBPB	Binding assay	Human		10754326	2000
TNF	CEBPB	Binding assay	Human		9566900	1998
IL1B	CEBPB	Binding assay	Human		17283046	2007
IL1B	CEBPB	Binding assay	Human		10801783	2000
IL1B	CEBPB	Binding assay	Human		10383163	1999
CXCL8	CEBPB	Binding assay	Human		15085176	2004
CXCL8	CEBPB	Binding assay	Human		12707271	2003
TNFSF13B	NFKB2	Binding assay	Human		16497967	2006
IFNL1	NFKB2	Binding assay	Human		17785777	2007
IFNL3	NFKB2	Binding assay	Human		17785777	2007
CCL19	NFKB2	Binding assay	Human		17182562	2007
CCL20	NFKB2	Binding assay	Human		19303953	2009
CXCL8	NFKB2	Binding assay	Human		8413215	1993
CSF2	NFKB1	Binding assay	Human		11418664	2001
IL2	NFKB1	Binding assay	Human		8814256	1996
IL2	NFKB1	Binding assay	Human		7744006	1995
IFNB1	NFKB1	Binding assay	Human		20048166	2010
IFNB1	NFKB1	Binding assay	Human		12077266	2002
IFNB1	NFKB1	Binding assay	Human		10074115	1999
IFNB1	NFKB1	Binding assay	Human		8035474	1994
CCL11	NFKB1	Binding assay	Human		14660485	2004
IL4	NFKB1	Binding assay	Human		12516545	2002
IL6	NFKB1	Binding assay	Human		11327783	2001
IL6	NFKB1	Binding assay	Human		10903137	2000
IL6	NFKB1	Binding assay	Human		11120852	2000
IL6	NFKB1	Binding assay	Human		10469356	1999
CCL11	NFKB1	Binding assay	Human		10586089	1999
IL6	NFKB1	Binding assay	Human		9516466	1998
IL6	NFKB1	Binding assay	Human		7499267	1995
TNFSF10	NFKB1	Binding assay	Human		11544302	2001
IL10	NFKB1	Binding assay	Human		9310124	1997
TNFSF13B	NFKB1	Binding assay	Human		16497967	2006
CCL2	NFKB1	Binding assay	Human		12218154	2002
CCL2	NFKB1	Binding assay	Human		10644332	2000
CCL2	NFKB1	Binding assay	Human		10744656	2000
CCL2	NFKB1	Binding assay	Human		10469356	1999
IFNL1	NFKB1	Binding assay	Human		17785777	2007
CCL5	NFKB1	Binding assay	Human		11413310	2001
CCL5	NFKB1	Binding assay	Human		9120310	1997
IFNL3	NFKB1	Binding assay	Human		17785777	2007
TNF	NFKB1	Binding assay	Human		11297551	2001
TNF	NFKB1	Binding assay	Human		10748079	2000
TNF	NFKB1	Binding assay	Human		10754326	2000
IL18	NFKB1	Binding assay	Human		17399992	2007
CCL19	NFKB1	Binding assay	Human		17182562	2007
IL12B	NFKB1	Binding assay	Human		14688340	2004
IL12B	NFKB1	Binding assay	Human		14976188	2004
IL12B	NFKB1	Binding assay	Human		15270850	2004
IL12B	NFKB1	Binding assay	Human		10657616	2000
IL12B	NFKB1	Binding assay	Human		9808189	1998
CCL20	NFKB1	Binding assay	Human		19303953	2009
CXCL10	NFKB1	Binding assay	Human		24701034	2014
CXCL10	NFKB1	Binding assay	Human		20164184	2010
CXCL10	NFKB1	Binding assay	Human		19342664	2009
IFNG	NFKB1	Binding assay	Human		19732956	2009
IFNG	NFKB1	Binding assay	Human		10227974	1999
IL1B	NFKB1	Binding assay	Human		9878621	1998
IL1B	NFKB1	Binding assay	Human		8021507	1994
IL1B	NFKB1	Binding assay	Human		8413223	1993
CXCL8	NFKB1	Binding assay	Human		10477716	1999
CXCL8	NFKB1	Binding assay	Human		8413215	1993
CXCL1	NFKB1	Binding assay	Human		7479086	1995
IL21	JUND	Binding assay	Human		19617351	2009
IL21	RELB	Binding assay	Human		19617351	2009
IL21	NFKB2	Binding assay	Human		19617351	2009
IL24	JUN	Binding assay	Human		10942517	2000
IL24	CEBPB	Binding assay	Human		10942517	2000
CCL11	RELA	Binding assay	Human		11076795	2000
IL1RN	STAT6	Binding assay	Human		18342537	2008
CCL11	NFKB1	Binding assay	Human		11076795	2000
IL9	NFATC2	Binding assay	Human		22427656	2012
IL2	SATB1	Binding assay	Human		15713622	2005
CCL17	STAT6	Binding assay	Human		18191727	2007
CCL26	STAT6	Binding assay	Human		15589317	2005
IL4	EGR3	Binding assay	Human		19915002	2010
IL4	RELA	Binding assay	Human		19915002	2010
IL4	NFATC1	Binding assay	Human		19915002	2010
IL4	EGR2	Binding assay	Human		19915002	2010
IL4	EGR1	Binding assay	Human		19915002	2010
IL4	STAT6	Binding assay	Human		12776189	2003
IL13	STAT6	Binding assay	Human		12776189	2003
IL1B	HSF1	Binding assay	Human		22467534	2012
IL1B	YY1	Binding assay	Human		22467534	2012
CXCL8	JUN	Binding assay	Human		16834785	2006
CXCL2	RELA	Binding assay	Human		15722553	2005
CXCL3	RELA	Binding assay	Human		15722553	2005
CXCL2	NFKB1	Binding assay	Human		15722553	2005
CXCL3	NFKB1	Binding assay	Human		15722553	2005
TGFB1	FOS	Binding assay	Human		21344377	2012
IL6	FOSL1	Binding assay	Human		11028561	2000
IL6	FOS	Binding assay	Human		11028561	2000
CXCL8	HIF1A	Binding assay	Human		17082639	2006
CCL2	RELA	Binding assay	Human		17932106	2008
CXCL8	RELA	Binding assay	Human		16553947	2006
IL1RN	RELA	Binding assay	Human		16553947	2006
IL1RN	NFATC1	Binding assay	Human		16553947	2006
IFNG	SMAD3	Binding assay	Human		16713975	2006
CXCL8	NFKB1	Binding assay	Human		16553947	2006
OSM	STAT5B	Binding assay	Human		10556323	1999
TNFSF13B	AHR	Binding assay	Human		17900530	2007
CXCL13	AHR	Binding assay	Human		17900530	2007
CCL1	AHR	Binding assay	Human		17900530	2007
IL12B	SP1	Binding assay	Human		19134014	2009
TNFSF13B	RELB	Binding assay	Human		17900530	2007
CXCL13	RELB	Binding assay	Human		17900530	2007
CCL1	RELB	Binding assay	Human		17900530	2007
IL4	FOS	Binding assay	Human		9133600	1997
IL4	JUN	Binding assay	Human		9133600	1997
IL4	NFATC2	Binding assay	Human		9133600	1997
IL4	NFATC1	Binding assay	Human		9133600	1997
CCL2	STAT1	Binding assay	Human		19915063	2009
IL6	CEBPD	Binding assay	Human		15158360	2004
CXCL10	IRF2	Binding assay	Human		17167270	2007
TNFSF13B	REL	Binding assay	Human		17567982	2007
CCL2	REL	Binding assay	Human		10614622	2000
CXCL10	IRF1	Binding assay	Human		17167270	2007
IL20	RELA	Binding assay	Human		17255956	2007
CCL11	RELA	Binding assay	Human		15972682	2005
IL6	JUN	Binding assay	Human		15158360	2004
IL6	RELA	Binding assay	Human		15158360	2004
CCL2	RELA	Binding assay	Human		10614622	2000
IL1B	SPI1	Binding assay	Human		9376596	1997
CCL11	STAT6	Binding assay	Human		15972682	2005
IL1B	CEBPB	Binding assay	Human		9376596	1997
IL20	NFKB1	Binding assay	Human		17255956	2007
CCL11	NFKB1	Binding assay	Human		15972682	2005
CCL2	NFKB1	Binding assay	Human		10614622	2000
IL4	SATB1	Binding assay	Human		21799768	2011
IL4	JUNB	Binding assay	Human		21799768	2011
IL4	NFATC2	Binding assay	Human		21799768	2011
CCL5	RELA	Binding assay	Human		17510282	2007
CCL5	STAT3	Binding assay	Human		17510282	2007
CCL4	CEBPB	Binding assay	Human		20702408	2010
CCL3	CEBPB	Binding assay	Human		20702408	2010
CCL5	NFKB1	Binding assay	Human		17510282	2007
CXCL8	CEBPA	Binding assay	Human		8999951	1997
CXCL8	CEBPD	Binding assay	Human		8999951	1997
IFNG	CREB1	Binding assay	Human		18641343	2008
IFNG	ATF1	Binding assay	Human		18641343	2008
IL2	FOS	Binding assay	Human		8660843	1996
IL2	JUN	Binding assay	Human		8660843	1996
TNFSF15	JUN	Binding assay	Human		23642711	2013
CXCL8	JUN	Binding assay	Human		18772138	2008
CXCL8	ETV4	Binding assay	Human		12471621	2003
CXCL8	FOS	Binding assay	Human		8999951	1997
IL2	NFATC1	Binding assay	Human		8660843	1996
IL2	POU2F1	Binding assay	Human		8660843	1996
CXCL8	DDIT3	Binding assay	Human		18772138	2008
CXCL8	POU2F1	Binding assay	Human		8999951	1997
IFNG	ATF2	Binding assay	Human		18641343	2008
CXCL8	CEBPB	Binding assay	Human		8999951	1997
TNFSF15	NFKB1	Binding assay	Human		23642711	2013
IL5	SATB1	Binding assay	Human		20522714	2010
TNF	SP1	Binding assay	Human		18218727	2008
TGFB1	TFAP4	Binding assay	Human		12794825	2003
TGFB1	FOS	Binding assay	Human		12794825	2003
TGFB1	JUN	Binding assay	Human		12794825	2003
CXCL8	RELA	Binding assay	Human		17586662	2007
CXCL8	FOS	Binding assay	Human		12748173	2003
CXCL8	RELA	Binding assay	Human		12748173	2003
IL1RN	RELA	Binding assay	Human		9185517	1997
TGFB1	EGR1	Binding assay	Human		8058069	1994
TGFB1	WT1	Binding assay	Human		8058069	1994
CXCL8	CEBPB	Binding assay	Human		12748173	2003
CXCL8	NFKB1	Binding assay	Human		17586662	2007
CXCL8	NFKB1	Binding assay	Human		12748173	2003
CXCL8	NFKB1	Binding assay	Human		11096450	2000
IL1B	RELA	Binding assay	Human		10080875	1999
IL1B	NFKB1	Binding assay	Human		10080875	1999
IL3	ELF1	Binding assay	Human		8228815	1993
IL3	JUNB	Binding assay	Human		8228815	1993
IL3	JUND	Binding assay	Human		8228815	1993
TGFB1	JUND	Binding assay	Human		16896927	2006
CCL2	REL	Binding assay	Human		9388261	1997
CXCL8	REL	Binding assay	Human		9388261	1997
IL3	JUN	Binding assay	Human		8228815	1993
CCL2	RELA	Binding assay	Human		9388261	1997
TGFB1	FOS	Binding assay	Human		16896927	2006
CXCL8	RELA	Binding assay	Human		9388261	1997
CCL20	SMAD4	Binding assay	Human		25918170	2015
CCL20	SMAD3	Binding assay	Human		25918170	2015
TGFB1	HIF1A	Binding assay	Human		16896927	2006
CCL2	NFKB1	Binding assay	Human		9388261	1997
CXCL8	NFKB1	Binding assay	Human		9388261	1997
TGFB1	SP1	Binding assay	Human		23437118	2013
IFNB1	IRF3	Binding assay	Human		10692430	2000
IFNA4	IRF3	Binding assay	Human		10692430	2000
IFNA2	IRF3	Binding assay	Human		10692430	2000
IFNA1	IRF3	Binding assay	Human		10692430	2000
IL6	RELA	Binding assay	Human		10975857	2000
TGFB1	JUN	Binding assay	Human		23437118	2013
CXCL8	RELA	Binding assay	Human		10975857	2000
IFNB1	IRF7	Binding assay	Human		10692430	2000
IFNA4	IRF7	Binding assay	Human		10692430	2000
IFNA2	IRF7	Binding assay	Human		10692430	2000
IFNA1	IRF7	Binding assay	Human		10692430	2000
CCL5	STAT1	Binding assay	Human		11821046	2002
IL6	NFKB1	Binding assay	Human		10975857	2000
CXCL8	NFKB1	Binding assay	Human		10975857	2000
CCL5	CEBPA	Binding assay	Human		11259372	2001
CCL5	SP1	Binding assay	Human		11259372	2001
IL3	VEZF1	Binding assay	Human		8035792	1994
CCL5	REL	Binding assay	Human		11259372	2001
IL12B	VDR	Binding assay	Human		21310195	2011
CXCL8	REL	Binding assay	Human		16418726	2006
CXCL8	IRF1	Binding assay	Human		15057743	2004
CCL2	TP53	Binding assay	Human		20406462	2010
IFNL1	RELA	Binding assay	Human		19570999	2009
CCL5	RELA	Binding assay	Human		11259372	2001
CXCL8	RELA	Binding assay	Human		16418726	2006
CXCL8	FOS	Binding assay	Human		15057743	2004
CXCL8	JUN	Binding assay	Human		15057743	2004
CXCL8	RELA	Binding assay	Human		15057743	2004
IL12B	RXRA	Binding assay	Human		21310195	2011
CCL17	STAT6	Binding assay	Human		16810739	2006
IL3	EGR1	Binding assay	Human		8035792	1994
CCL26	STAT6	Binding assay	Human		16810739	2006
CCL5	NFKB2	Binding assay	Human		11259372	2001
IFNL1	NFKB1	Binding assay	Human		19570999	2009
CCL5	NFKB1	Binding assay	Human		11259372	2001
CXCL8	NFKB1	Binding assay	Human		16418726	2006
CXCL8	NFKB1	Binding assay	Human		15057743	2004
TNF	SP1	Binding assay	Human		12759366	2003
CXCL8	CREB1	Binding assay	Human		17471497	2007
TNF	JUN	Binding assay	Human		12759366	2003
TNF	FOS	Binding assay	Human		10837498	2000
TNF	JUN	Binding assay	Human		10837498	2000
TNF	RELA	Binding assay	Human		10837498	2000
TNF	JUN	Binding assay	Human		10954918	2000
CXCL8	JUN	Binding assay	Human		24284797	2014
CXCL8	FOS	Binding assay	Human		10969814	2000
CXCL8	JUN	Binding assay	Human		10969814	2000
CXCL8	RELA	Binding assay	Human		10969814	2000
TNF	ATF2	Binding assay	Human		10954918	2000
CXCL8	EGR1	Binding assay	Human		17471497	2007
CXCL8	CEBPB	Binding assay	Human		17471497	2007
TNF	NFKB1	Binding assay	Human		10837498	2000
CXCL8	NFKB1	Binding assay	Human		10969814	2000
CCL5	ATF3	Binding assay	Human		10760799	2000
IL10	STAT5B	Binding assay	Human		18768844	2008
CCL5	JUND	Binding assay	Human		10760799	2000
CXCL8	JUND	Binding assay	Human		11973337	2002
IL10	STAT5A	Binding assay	Human		18768844	2008
IL12A	IRF1	Binding assay	Human		15489234	2004
TGFB2	VDR	Binding assay	Human		10052935	1999
IL2	RELA	Binding assay	Human		17179947	2007
IL5	FOS	Binding assay	Human		12452838	2002
IL5	JUN	Binding assay	Human		12452838	2002
IL5	NFATC2	Binding assay	Human		12452838	2002
IL17C	RELA	Binding assay	Human		21628458	2011
CCL2	RELA	Binding assay	Human		16325549	2005
CCL5	JUN	Binding assay	Human		10760799	2000
CX3CL1	RELA	Binding assay	Human		18436581	2008
CXCL8	RELA	Binding assay	Human		16325549	2005
CXCL8	FOS	Binding assay	Human		15005855	2004
CXCL8	RELA	Binding assay	Human		15005855	2004
CXCL8	RELA	Binding assay	Human		11864912	2002
CXCL8	FOS	Binding assay	Human		11973337	2002
CXCL8	RELA	Binding assay	Human		11973337	2002
IL2	NFATC1	Binding assay	Human		17179947	2007
IL2	NFATC1	Binding assay	Human		15005855	2004
IL5	NFATC1	Binding assay	Human		12452838	2002
CCL5	SPI1	Binding assay	Human		10760799	2000
TGFB2	RXRA	Binding assay	Human		10052935	1999
IFNA4	IRF7	Binding assay	Human		9786932	1998
IFNG	STAT6	Binding assay	Human		7635985	1995
TGFB1	KLF6	Binding assay	Human		9837963	1998
CXCL8	CEBPB	Binding assay	Human		19109189	2009
IL17C	NFKB1	Binding assay	Human		21628458	2011
CCL2	NFKB1	Binding assay	Human		16325549	2005
CXCL8	NFKB1	Binding assay	Human		16325549	2005
CXCL8	NFKB1	Binding assay	Human		11864912	2002
CXCL8	NFKB1	Binding assay	Human		11973337	2002
CXCL5	SP1	Binding assay	Human		11559712	2001
IFNB1	IRF1	Binding assay	Human		10848607	2000
IFNB1	IRF3	Binding assay	Human		10848607	2000
IL2	NFATC2	Binding assay	Human		8098881	1993
CXCL5	RELA	Binding assay	Human		11559712	2001
IFNB1	JUN	Binding assay	Human		10848607	2000
IFNB1	RELA	Binding assay	Human		10848607	2000
CXCL8	JUN	Binding assay	Human		14612204	2003
IL1RN	FOS	Binding assay	Human		11933077	2002
IL1RN	JUN	Binding assay	Human		11933077	2002
CXCL8	RELA	Binding assay	Human		10202011	1999
IFNB1	ATF2	Binding assay	Human		10848607	2000
IFNB1	IRF7	Binding assay	Human		10848607	2000
IL1RN	ATF2	Binding assay	Human		11933077	2002
CXCL5	ZNF148	Binding assay	Human		11559712	2001
CXCL5	NFKB1	Binding assay	Human		11559712	2001
IFNB1	NFKB1	Binding assay	Human		10848607	2000
CXCL8	NFKB1	Binding assay	Human		10202011	1999
CXCL8	NFKB1	Binding assay	Human		1401924	1992
IL32	ATF2	Binding assay	Human		20889550	2010
IL32	CREB1	Binding assay	Human		20889550	2010
IL3	CTCF	Binding assay	Human		19158269	2009
CCL2	SP1	Binding assay	Human		10657660	2000
IFNG	CREB1	Binding assay	Human		20685939	2010
IL5	GATA3	Binding assay	Human		7791790	1995
IFNB1	IRF3	Binding assay	Human		21281747	2011
IFNB1	REL	Binding assay	Human		20855868	2010
TNFSF11	VDR	Binding assay	Human		12858342	2003
IL12A	IRF3	Binding assay	Human		16219795	2006
IFNG	VDR	Binding assay	Human		9808170	1998
CXCL8	REL	Binding assay	Human		10928981	2000
CXCL8	REL	Binding assay	Human		7876168	1995
IL5	GATA2	Binding assay	Human		7791790	1995
IL5	GATA4	Binding assay	Human		7791790	1995
IFNB1	RELA	Binding assay	Human		20855868	2010
IL6	RELA	Binding assay	Human		11459775	2001
IL4	RELA	Binding assay	Human		8135784	1994
TNF	RELA	Binding assay	Human		12657243	2002
IL18	ATF4	Binding assay	Human		21692767	2011
CCL20	RELA	Binding assay	Human		11749970	2001
IFNG	RELA	Binding assay	Human		9374532	1997
CXCL8	RELA	Binding assay	Human		10928981	2000
CXCL8	RELA	Binding assay	Human		7876168	1995
CXCL2	RELA	Binding assay	Human		17363596	2007
TNFSF11	RXRA	Binding assay	Human		12858342	2003
IFNG	NFATC1	Binding assay	Human		9374532	1997
IL1B	SPI1	Binding assay	Human		17386941	2007
CXCL8	MITF	Binding assay	Human		20573688	2010
CSF2	YY1	Binding assay	Human		7838721	1994
TNF	YY1	Binding assay	Human		18328809	2008
IL1B	IRF8	Binding assay	Human		17386941	2007
IL18	ATF2	Binding assay	Human		21692767	2011
IFNG	RXRB	Binding assay	Human		9808170	1998
CXCL2	SMAD1	Binding assay	Human		17363596	2007
IL1B	STAT1	Binding assay	Human		17386941	2007
IL1RN	PPARA	Binding assay	Human		16572457	2006
CCL3	RUNX1	Binding assay	Human		12771199	2003
IL6	CEBPB	Binding assay	Human		7744784	1995
CXCL8	CEBPB	Binding assay	Human		23051921	2012
IFNB1	NFKB1	Binding assay	Human		20855868	2010
IL6	NFKB1	Binding assay	Human		11459775	2001
IL4	NFKB1	Binding assay	Human		8135784	1994
TNF	NFKB1	Binding assay	Human		12657243	2002
CCL20	NFKB1	Binding assay	Human		11749970	2001
IFNG	NFKB1	Binding assay	Human		9374532	1997
CXCL8	NFKB1	Binding assay	Human		10928981	2000
CXCL8	NFKB1	Binding assay	Human		7876168	1995
IL12B	PARP1	Binding assay	Human		28219892	2017
IL10	PBX1	Binding assay	Human		18093541	2007
CCL2	PREB	Binding assay	Human		19426980	2009
TNF	SP1	Binding assay	Human		7918637	1994
IL5	GATA3	Binding assay	Human		11579103	2001
IFNB1	IRF3	Binding assay	Human		21228327	2011
IL10	VDR	Binding assay	Human		20691220	2010
CXCL8	IRF1	Binding assay	Human		18723827	2008
IL5	GATA4	Binding assay	Human		9209438	1997
IL6	RELA	Binding assay	Human		9182853	1997
IL6	RELA	Binding assay	Human		9199307	1997
IL10	STAT3	Binding assay	Human		18403020	2008
CCL2	RELA	Binding assay	Human		10987310	2000
IL17A	RELA	Binding assay	Human		17161467	2007
TNF	RELA	Binding assay	Human		11094063	2000
CXCL8	RELA	Binding assay	Human		18723827	2008
IFNB1	SPI1	Binding assay	Human		21228327	2011
IL10	RXRA	Binding assay	Human		20691220	2010
IFNB1	IRF8	Binding assay	Human		21228327	2011
TNF	EGR1	Binding assay	Human		7918637	1994
CXCL1	TFAP2E	Binding assay	Human		21134476	2011
IL6	RBPJ	Binding assay	Human		9199307	1997
IL6	NFKB1	Binding assay	Human		9199307	1997
CCL2	NFKB1	Binding assay	Human		10987310	2000
IL17A	NFKB1	Binding assay	Human		17161467	2007
TNF	NFKB1	Binding assay	Human		11094063	2000
CSF2	ELF1	Binding assay	Human		8611694	1996
IFNA11	IRF2	Binding assay	Human		9268360	1997
IFNA4	IRF2	Binding assay	Human		9268360	1997
CCL5	SP1	Binding assay	Human		19124744	2009
CCL1	AHR	Binding assay	Human		16679317	2006
IFNG	CREB1	Binding assay	Human		15879136	2005
CXCL8	AHR	Binding assay	Human		18289803	2008
CXCL12	SP1	Binding assay	Human		15808852	2005
IL5	GATA3	Binding assay	Human		11544451	2001
IL6	KLF4	Binding assay	Human		27413250	2016
CCL2	REL	Binding assay	Human		11716760	2001
LTA	TFAP4	Binding assay	Human		15052269	2004
CXCL8	REL	Binding assay	Human		18034886	2007
CXCL8	REL	Binding assay	Human		11716760	2001
IL2	NFATC2	Binding assay	Human		8631809	1996
IL2	NFATC2	Binding assay	Human		1712901	1991
IL9	RELA	Binding assay	Human		19387455	2009
IL6	RELA	Binding assay	Human		20935672	2011
IL6	RELA	Binding assay	Human		10329846	1999
IL6	RELA	Binding assay	Human		10569191	1999
CCL2	RELA	Binding assay	Human		18353872	2008
CCL2	RELA	Binding assay	Human		11716760	2001
CCL5	RELA	Binding assay	Human		15144466	2004
CXCL9	RELA	Binding assay	Human		19157479	2009
IL17A	NFATC2	Binding assay	Human		15459204	2004
CCL20	RELA	Binding assay	Human		21852561	2011
CX3CL1	TP53	Binding assay	Human		10919640	2000
LTA	MSC	Binding assay	Human		15052269	2004
CCL3	RELA	Binding assay	Human		11716760	2001
CXCL8	RELA	Binding assay	Human		17565687	2007
CXCL8	RELA	Binding assay	Human		18034886	2007
CXCL8	RELA	Binding assay	Human		11716760	2001
CXCL8	RELA	Binding assay	Human		10745031	2000
CSF2	ETS1	Binding assay	Human		8611694	1996
IL2	NFATC1	Binding assay	Human		8631809	1996
IL5	NFATC1	Binding assay	Human		11544451	2001
IL5	NFATC1	Binding assay	Human		10518827	1999
IL4	NFATC1	Binding assay	Human		10623828	2000
IL4	NR3C1	Binding assay	Human		10623828	2000
IL17A	NFATC1	Binding assay	Human		15459204	2004
TNF	SPI1	Binding assay	Human		8998076	1997
IL1B	SPI1	Binding assay	Human		18173740	2008
IL5	YY1	Binding assay	Human		10518827	1999
IL6	POU2F1	Binding assay	Human		18356242	2008
CCL13	YY1	Binding assay	Human		12805085	2003
IL1B	HMGB1	Binding assay	Human		18173740	2008
TNFSF11	E2F1	Binding assay	Human		18381203	2008
TGFB1	AR	Binding assay	Human		21350238	2012
LTA	TCF3	Binding assay	Human		15052269	2004
IL6	RBPJ	Binding assay	Human		10329846	1999
IL6	CEBPB	Binding assay	Human		9648065	1998
CCL20	CEBPB	Binding assay	Human		22911498	2012
IL9	NFKB1	Binding assay	Human		19387455	2009
IL6	NFKB1	Binding assay	Human		10329846	1999
IL6	NFKB1	Binding assay	Human		10569191	1999
CCL2	NFKB1	Binding assay	Human		11716760	2001
CCL5	NFKB1	Binding assay	Human		15144466	2004
CXCL9	NFKB1	Binding assay	Human		19157479	2009
CCL3	NFKB1	Binding assay	Human		11716760	2001
CXCL8	NFKB1	Binding assay	Human		18034886	2007
CXCL8	NFKB1	Binding assay	Human		11716760	2001
CXCL8	NFKB1	Binding assay	Human		10745031	2000
TNF	SP1	Binding assay	Human		1618817	1992
IL1A	SP1	Binding assay	Human		15863387	2005
IL1B	SP1	Binding assay	Human		8977297	1996
IL6	HSF1	Binding assay	Human		11893605	2002
IL10	HMGA1	Binding assay	Human		16256199	2006
IL10	SPI1	Binding assay	Human		12424622	2002
IL4	POU2F1	Binding assay	Human		19804407	2010
IL10	NFYA	Binding assay	Human		16256199	2006
IL10	NFYB	Binding assay	Human		16256199	2006
IL10	NFYC	Binding assay	Human		16256199	2006
CCL5	NFKB1	Binding assay	Human		11700023	2001
TNF	NFKB1	Binding assay	Human		1618817	1992
IL2	FOS	Binding assay	Human		7565732	1995
IL2	JUN	Binding assay	Human		7565732	1995
IL2	NFATC2	Binding assay	Human		7565732	1995
CSF3	RELA	Binding assay	Human		7513199	1994
CSF3	CEBPB	Binding assay	Human		7513199	1994
CSF3	NFKB1	Binding assay	Human		7513199	1994
TNFSF10	IRF2	Binding assay	Human		15241475	2004
TNFSF10	IRF1	Binding assay	Human		15241475	2004
CCL26	STAT6	Binding assay	Human		18191727	2007
IL2	NFATC1	Binding assay	Human		16498406	2006
IL2	POU2F1	Binding assay	Human		16498406	2006
IL16	GABPB1	Binding assay	Human		9990060	1999
IL7	IRF2	Binding assay	Human		15226432	2004
IL11	JUND	Binding assay	Human		9488674	1998
IL4	IRF2	Binding assay	Human		12479817	2002
IL10	AHR	Binding assay	Human		20676092	2010
CCL5	CREB1	Binding assay	Human		12388374	2002
IL12A	SP1	Binding assay	Human		12576336	2003
IFNG	STAT4	Binding assay	Human		12759422	2003
IFNG	STAT5B	Binding assay	Human		12759422	2003
IL7	IRF1	Binding assay	Human		15226432	2004
IL2	REL	Binding assay	Human		8934574	1996
CSF2	REL	Binding assay	Human		8934574	1996
IFNB1	REL	Binding assay	Human		15699120	2005
IFNB1	IRF3	Binding assay	Human		17652396	2007
IFNB1	IRF3	Binding assay	Human		20581830	2010
IFNB1	IRF5	Binding assay	Human		19129183	2009
IFNB1	IRF3	Binding assay	Human		15699120	2005
IFNB1	IRF3	Binding assay	Human		10938111	2000
IL4	GATA3	Binding assay	Human		16266280	2005
IL4	IRF1	Binding assay	Human		12479817	2002
TNFSF10	IRF3	Binding assay	Human		15994827	2005
IFNA14	IRF5	Binding assay	Human		11303025	2001
IL13	GATA3	Binding assay	Human		11893731	2002
IFNA14	IRF1	Binding assay	Human		15699120	2005
CCL5	IRF3	Binding assay	Human		17652396	2007
CCL5	IRF3	Binding assay	Human		12388374	2002
CCL5	IRF1	Binding assay	Human		12388374	2002
CCL5	IRF3	Binding assay	Human		10938111	2000
CCL5	IRF3	Binding assay	Human		9891032	1999
CXCL10	IRF3	Binding assay	Human		16253303	2006
CXCL10	IRF1	Binding assay	Human		16253303	2006
IFNG	STAT5A	Binding assay	Human		12759422	2003
IL27	IRF1	Binding assay	Human		17985330	2007
IFNA1	IRF3	Binding assay	Human		11303025	2001
IFNA1	IRF5	Binding assay	Human		11303025	2001
IFNA1	IRF3	Binding assay	Human		10938111	2000
IL2	TCF7	Binding assay	Human		23954131	2013
IL11	FOSL2	Binding assay	Human		9488674	1998
IL11	FOSL1	Binding assay	Human		9488674	1998
IL2	CREM	Binding assay	Human		9545284	1998
CSF2	CREM	Binding assay	Human		9545284	1998
IFNB1	RELB	Binding assay	Human		15699120	2005
IL4	BCL6B	Binding assay	Human		11374866	2001
IL4	CREM	Binding assay	Human		9545284	1998
TNF	CREM	Binding assay	Human		9545284	1998
IFNG	CREM	Binding assay	Human		9545284	1998
IL2	FOS	Binding assay	Human		8473495	1993
IL2	JUN	Binding assay	Human		8473495	1993
IL2	NFATC2	Binding assay	Human		9047239	1997
IL11	JUN	Binding assay	Human		9488674	1998
IL2	FOS	Binding assay	Human		9590239	1998
IL2	JUN	Binding assay	Human		9590239	1998
CSF2	FOS	Binding assay	Human		9862439	1998
CSF2	JUN	Binding assay	Human		9862439	1998
CSF2	RELA	Binding assay	Human		9190901	1997
CSF2	FOS	Binding assay	Human		9190901	1997
CSF2	JUN	Binding assay	Human		9190901	1997
IL2	RELA	Binding assay	Human		8934574	1996
CSF2	RELA	Binding assay	Human		8934574	1996
IFNB1	RELA	Binding assay	Human		15699120	2005
IFNB1	MAFB	Binding assay	Human		20581830	2010
IL4	NFATC2	Binding assay	Human		8524816	1995
IL4	RELA	Binding assay	Human		8524816	1995
IL4	NFATC2	Binding assay	Human		10772943	2000
IL4	JUN	Binding assay	Human		10772943	2000
IL4	FOS	Binding assay	Human		10772943	2000
IL4	IRF4	Binding assay	Human		12374808	2002
IL4	NFATC2	Binding assay	Human		9845517	1998
IL4	FOS	Binding assay	Human		7665092	1995
IL3	NFATC2	Binding assay	Human		9047239	1997
CCL5	RELA	Binding assay	Human		12388374	2002
CXCL10	RELA	Binding assay	Human		16253303	2006
IFNG	STAT3	Binding assay	Human		12759422	2003
IFNG	RELA	Binding assay	Human		12759422	2003
IL27	RELA	Binding assay	Human		17985330	2007
CCL15	JUN	Binding assay	Human		16364464	2005
CCL15	FOS	Binding assay	Human		16364464	2005
CCL15	RELA	Binding assay	Human		16364464	2005
CSF2	NR3C1	Binding assay	Human		11509589	2001
CSF2	ETS1	Binding assay	Human		9190901	1997
IL2	HMGA1	Binding assay	Human		8934574	1996
CSF2	HMGA1	Binding assay	Human		8934574	1996
IL5	NR3C1	Binding assay	Human		18028994	2008
IFNB1	HMGA1	Binding assay	Human		8934574	1996
IL2	POU2F1	Binding assay	Human		9047239	1997
IL3	POU2F1	Binding assay	Human		9047239	1997
IFNB1	IRF7	Binding assay	Human		10938111	2000
IL4	STAT6	Binding assay	Human		9845517	1998
IFNA14	IRF7	Binding assay	Human		11303025	2001
IFNA14	IRF7	Binding assay	Human		15699120	2005
IFNA14	IRF7	Binding assay	Human		10938111	2000
CCL5	ATF2	Binding assay	Human		12388374	2002
CCL5	IRF7	Binding assay	Human		10938111	2000
IFNA2	IRF7	Binding assay	Human		10938111	2000
CXCL10	IRF7	Binding assay	Human		16253303	2006
IFNA1	IRF7	Binding assay	Human		11303025	2001
IFNA1	IRF7	Binding assay	Human		10938111	2000
IL4	BCL6	Binding assay	Human		11374866	2001
IL2	FOXP3	Binding assay	Human		11483607	2001
IL2	FOXP3	Binding assay	Human		23954131	2013
TGFB1	AR	Binding assay	Human		18651839	2008
IL16	GABPA	Binding assay	Human		9990060	1999
IFNG	STAT1	Binding assay	Human		12759422	2003
IL6	RBPJ	Binding assay	Human		10373597	1999
IL3	RUNX1	Binding assay	Human		8180380	1994
IL3	RUNX1	Binding assay	Human		9036972	1997
IL4	CEBPG	Binding assay	Human		7665092	1995
CCL5	CEBPB	Binding assay	Human		12388374	2002
CCL5	NFKB2	Binding assay	Human		12388374	2002
CSF2	NFKB1	Binding assay	Human		9190901	1997
IFNB1	NFKB1	Binding assay	Human		15699120	2005
IL4	NFKB1	Binding assay	Human		8524816	1995
CCL5	NFKB1	Binding assay	Human		12388374	2002
CCL20	NFKB1	Binding assay	Human		18089854	2008
CXCL10	NFKB1	Binding assay	Human		16253303	2006
IFNG	NFKB1	Binding assay	Human		12759422	2003
IL27	NFKB1	Binding assay	Human		17985330	2007
CCL15	NFKB1	Binding assay	Human		16364464	2005
CCL2	CEBPA	ChIP	Human		24429361	2014
TNF	ELK1	ChIP	Human		10913190	2000
IL7	SPIB	ChIP	Human		22698399	2012
IL2	KLF2	ChIP	Human		16116194	2005
IL2	CREB1	ChIP	Human		12370343	2002
IL6	AHR	ChIP	Human		20511231	2010
IL6	SP1	ChIP	Human		18502099	2008
TNFSF10	SPIB	ChIP	Human		22698399	2012
IL10	SPIB	ChIP	Human		22698399	2012
TNFSF10	SP1	ChIP	Human		21603612	2011
TNF	SP1	ChIP	Human		20068037	2010
TNF	SP1	ChIP	Human		10688670	2000
TNF	SP1	ChIP	Human		10913190	2000
TNF	ETS2	ChIP	Human		10913190	2000
CXCL8	SP1	ChIP	Human		21925595	2011
IL2	REL	ChIP	Human		21890374	2011
IFNB1	IRF1	ChIP	Human		22547704	2012
IL4	GATA3	ChIP	Human		22226971	2012
IL4	REL	ChIP	Human		21890374	2011
IL13	GATA3	ChIP	Human		22226971	2012
IL12A	IRF1	ChIP	Human		22904313	2012
TNF	IRF5	ChIP	Human		20237317	2010
CXCL10	IRF3	ChIP	Human		24257594	2014
CXCL8	VDR	ChIP	Human		24250750	2013
CXCL8	ELF4	ChIP	Human		14625302	2004
IL2	CREM	ChIP	Human		12370343	2002
TNFSF10	FOXO1	ChIP	Human		23630076	2013
IL7	IRF4	ChIP	Human		22698399	2012
IL2	IRF4	ChIP	Human		21890374	2011
IL2	JUN	ChIP	Human		12370343	2002
IFNB1	RELA	ChIP	Human		22547704	2012
IL6	STAT3	ChIP	Human		24315995	2013
IL6	STAT3	ChIP	Human		22105366	2012
IL6	RELA	ChIP	Human		22105366	2012
IL4	NFATC2	ChIP	Human		22226971	2012
IL6	STAT3	ChIP	Human		22927445	2012
IL4	IRF4	ChIP	Human		21890374	2011
IL6	RELA	ChIP	Human		20511231	2010
IL6	JUN	ChIP	Human		20511231	2010
IL6	STAT3	ChIP	Human		20930550	2010
CCL11	STAT3	ChIP	Human		19265112	2009
IL6	RELA	ChIP	Human		18502099	2008
IL6	JUN	ChIP	Human		18502099	2008
IL6	FOS	ChIP	Human		18502099	2008
IL6	RELA	ChIP	Human		16984731	2006
TNFSF10	NFIL3	ChIP	Human		23630076	2013
IL10	STAT3	ChIP	Human		24315995	2013
TNFSF10	IRF4	ChIP	Human		22698399	2012
IL10	IRF4	ChIP	Human		22698399	2012
IL10	STAT3	ChIP	Human		19124156	2009
IL13	NFATC2	ChIP	Human		22226971	2012
CCL2	STAT3	ChIP	Human		24429361	2014
CCL5	RELA	ChIP	Human		18502824	2008
TNF	IRF4	ChIP	Human		22698399	2012
TNF	RELA	ChIP	Human		20237317	2010
TNF	RELA	ChIP	Human		17707233	2007
TNF	JUN	ChIP	Human		10688670	2000
TNF	NFATC2	ChIP	Human		10688670	2000
TNF	JUN	ChIP	Human		10913190	2000
CCL20	RELA	ChIP	Human		22240809	2012
CXCL10	RELA	ChIP	Human		24701034	2014
CXCL10	RELA	ChIP	Human		20164184	2010
TGFB1	STAT3	ChIP	Human		24315995	2013
TGFB1	FOS	ChIP	Human		16637060	2006
IL1B	JUN	ChIP	Human		17283046	2007
IL1B	RELA	ChIP	Human		17707233	2007
IL23A	RELA	ChIP	Human		17707233	2007
CCL3	IRF4	ChIP	Human		22698399	2012
CCL3	RELA	ChIP	Human		17707233	2007
CXCL8	RELA	ChIP	Human		22891766	2012
CXCL8	MYC	ChIP	Human		21925595	2011
CXCL8	RELA	ChIP	Human		19837667	2009
CSF2	ETS1	ChIP	Human		12475968	2002
CCL2	SPI1	ChIP	Human		24429361	2014
TNF	NFATC1	ChIP	Human		10688670	2000
TNF	ETS1	ChIP	Human		10913190	2000
IL1B	SPI1	ChIP	Human		17283046	2007
LIF	EGR2	ChIP	Human		24007274	2014
IFNB1	YY1	ChIP	Human		22065573	2011
IL6	EGR2	ChIP	Human		24007274	2014
IL10	IRF8	ChIP	Human		20709027	2010
IFNB1	IRF7	ChIP	Human		22547704	2012
IFNB1	IRF7	ChIP	Human		22698399	2012
IFNB1	IRF7	ChIP	Human		22065573	2011
CCL11	STAT6	ChIP	Human		19265112	2009
TNF	ATF2	ChIP	Human		20068037	2010
TNF	E2F1	ChIP	Human		17707233	2007
TNF	ATF2	ChIP	Human		10688670	2000
TNF	ATF2	ChIP	Human		10913190	2000
TNF	EGR1	ChIP	Human		10913190	2000
CXCL10	IRF7	ChIP	Human		24701034	2014
IL1B	E2F1	ChIP	Human		17707233	2007
IL23A	E2F1	ChIP	Human		17707233	2007
CCL3	E2F1	ChIP	Human		17707233	2007
CXCL8	EGR1	ChIP	Human		19837667	2009
IL17A	RORC	ChIP	Human		18434325	2008
IL6	FOXP3	ChIP	Human		24315995	2013
IL10	FOXP3	ChIP	Human		24315995	2013
IL10	STAT1	ChIP	Human		20709027	2010
IL10	STAT1	ChIP	Human		19124156	2009
IL6	CEBPB	ChIP	Human		20511231	2010
IL6	CEBPB	ChIP	Human		12706815	2003
IL1B	CEBPB	ChIP	Human		17283046	2007
IFNB1	NFKB2	ChIP	Human		22547704	2012
IL6	NFKB1	ChIP	Human		18942706	2009
CCL20	NFKB1	ChIP	Human		22240809	2012
CXCL10	NFKB1	ChIP	Human		24701034	2014
CXCL10	NFKB1	ChIP	Human		20164184	2010
IL1B	NFKB1	ChIP	Human		17707233	2007
IL23A	NFKB1	ChIP	Human		17707233	2007
CCL3	NFKB1	ChIP	Human		17707233	2007
CXCL8	NFKB1	ChIP	Human		19837667	2009
CCL11	STAT3	ChIP	Human		20169197	2010
CX3CL1	WT1	ChIP	Human		17430890	2007
CCL2	JUN	ChIP	Human		23583295	2013
CCL2	RELA	ChIP	Human		23583295	2013
CCL5	RELA	ChIP	Human		18525004	2008
IL2	SATB1	ChIP	Human		15713622	2005
IL6	AHR	ChIP	Human		23349129	2013
IL1B	AHR	ChIP	Human		23349129	2013
CCL17	STAT6	ChIP	Human		18191727	2007
IL4	RELA	ChIP	Human		19915002	2010
IL1RN	RELA	ChIP	Human		20032313	2010
IL1RN	STAT3	ChIP	Human		20032313	2010
IL1RN	SPI1	ChIP	Human		20032313	2010
IL4	EGR1	ChIP	Human		19915002	2010
IL4	CEBPB	ChIP	Human		19915002	2010
IL1RN	NFKB1	ChIP	Human		20032313	2010
IL10	STAT5A	ChIP	Human		23797738	2014
CXCL8	RELA	ChIP	Human		16105834	2005
CXCL14	SP1	ChIP	Human		22382027	2012
IL1B	YY1	ChIP	Human		22467534	2012
IL3	RUNX1	ChIP	Human		15735013	2005
CXCL8	JUN	ChIP	Human		27856305	2017
CXCL8	RELA	ChIP	Human		27856305	2017
CXCL8	JUN	ChIP	Human		16834785	2006
CXCL8	CEBPB	ChIP	Human		27856305	2017
CXCL2	REL	ChIP	Human		15722553	2005
TNF	RELA	ChIP	Human		17268554	2007
CXCL3	RELA	ChIP	Human		15722553	2005
CCL11	STAT6	ChIP	Human		17541284	2007
TGFB1	FOS	ChIP	Human		21344377	2012
CXCL8	HIF1A	ChIP	Human		17082639	2006
IL2	BACH2	ChIP	Human		18769450	2008
IL2	JUNB	ChIP	Human		18769450	2008
IL6	RELA	ChIP	Human		17932106	2008
CCL2	RELA	ChIP	Human		17932106	2008
CXCL8	RELA	ChIP	Human		17932106	2008
IL2	NFATC1	ChIP	Human		18769450	2008
IL6	ESR1	ChIP	Human		17932106	2008
CCL2	ESR1	ChIP	Human		17932106	2008
CXCL8	ESR1	ChIP	Human		17932106	2008
IFNG	SMAD3	ChIP	Human		16713975	2006
TGFB1	SP1	ChIP	Human		27974707	2017
TGFB1	SMAD2	ChIP	Human		27974707	2017
TGFB1	SMAD3	ChIP	Human		27974707	2017
TNFSF10	REL	ChIP	Human		27132513	2016
TNF	IRF3	ChIP	Human		18713975	2008
IL6	TP63	ChIP	Human		27132513	2016
TNFSF10	TP63	ChIP	Human		27132513	2016
CSF2	AHR	ChIP	Human		26860885	2016
IL12B	SP1	ChIP	Human		19134014	2009
IL6	LMX1B	ChIP	Human		18996370	2009
CXCL8	LMX1B	ChIP	Human		18996370	2009
IFNG	ATF3	ChIP	Human		20304822	2010
TNFSF13B	REL	ChIP	Human		17567982	2007
CCL2	STAT2	ChIP	Human		17167270	2007
IL6	RELA	ChIP	Human		25888873	2015
CCL11	RELA	ChIP	Human		15972682	2005
TNF	RELA	ChIP	Human		25888873	2015
IFNG	JUN	ChIP	Human		20304822	2010
CXCL8	DDIT3	ChIP	Human		17709599	2008
CCL17	STAT6	ChIP	Human		25824485	2015
CCL2	STAT1	ChIP	Human		17167270	2007
IL6	RELA	ChIP	Human		23335080	2013
CCL5	RELA	ChIP	Human		17510282	2007
CCL5	STAT3	ChIP	Human		17510282	2007
CXCL10	RELA	ChIP	Human		25199798	2015
CXCL10	STAT1	ChIP	Human		25199798	2015
IFNG	CREB1	ChIP	Human		18641343	2008
TNFSF15	JUN	ChIP	Human		23642711	2013
IFNG	JUN	ChIP	Human		18641343	2008
TGFB1	JUN	ChIP	Human		16365456	2006
TGFB1	RELA	ChIP	Human		16365456	2006
CXCL8	FOS	ChIP	Human		24048734	2014
CXCL8	JUN	ChIP	Human		24048734	2014
CXCL8	RELA	ChIP	Human		24048734	2014
CXCL8	JUN	ChIP	Human		19734226	2009
CXCL8	RELA	ChIP	Human		19734226	2009
CXCL8	JUN	ChIP	Human		18772138	2008
CXCL8	DDIT3	ChIP	Human		18772138	2008
IFNG	ATF2	ChIP	Human		18641343	2008
CXCL8	CEBPB	ChIP	Human		19734226	2009
TNFSF15	NFKB1	ChIP	Human		23642711	2013
TNF	HMGB2	ChIP	Human		18218727	2008
IL6	JUND	ChIP	Human		24676671	2014
IL5	GATA3	ChIP	Human		20522714	2010
IL6	MAFK	ChIP	Human		25567680	2015
IL6	IRF5	ChIP	Human		20935208	2010
IL10	MAFK	ChIP	Human		25567680	2015
CCL2	REL	ChIP	Human		20038977	2009
TNF	MAFK	ChIP	Human		25567680	2015
TNF	IRF5	ChIP	Human		20935208	2010
IL12B	MAFK	ChIP	Human		25567680	2015
CXCL8	MAFK	ChIP	Human		25567680	2015
IFNA1	IRF5	ChIP	Human		20935208	2010
CXCL5	RELA	ChIP	Human		24337575	2014
IL6	FOS	ChIP	Human		25567680	2015
IL6	JUN	ChIP	Human		25567680	2015
IL6	JUN	ChIP	Human		24676671	2014
IL6	RELA	ChIP	Human		24676671	2014
IL6	RELA	ChIP	Human		20696864	2010
IL6	JUN	ChIP	Human		20862675	2010
IL4	RELA	ChIP	Human		15048722	2004
IL10	FOS	ChIP	Human		25567680	2015
IL10	JUN	ChIP	Human		25567680	2015
IL10	FOS	ChIP	Human		17237407	2007
CCL2	RELA	ChIP	Human		27076634	2016
CCL2	RELA	ChIP	Human		24337575	2014
CCL2	RELA	ChIP	Human		20038977	2009
TNF	RELA	ChIP	Human		26997758	2016
TNF	FOS	ChIP	Human		25567680	2015
TNF	JUN	ChIP	Human		25567680	2015
TNF	RELA	ChIP	Human		20696864	2010
CXCL11	RELA	ChIP	Human		26901772	2016
IL12B	FOS	ChIP	Human		25567680	2015
IL12B	JUN	ChIP	Human		25567680	2015
IL1A	RELA	ChIP	Human		27076634	2016
IL1B	RELA	ChIP	Human		20696864	2010
CXCL8	RELA	ChIP	Human		27076634	2016
CXCL8	FOS	ChIP	Human		25567680	2015
CXCL8	JUN	ChIP	Human		25567680	2015
CXCL8	RELA	ChIP	Human		24337575	2014
CXCL8	RELA	ChIP	Human		20696864	2010
CXCL8	RELA	ChIP	Human		20038977	2009
CXCL8	RELA	ChIP	Human		18362169	2008
CXCL8	FOS	ChIP	Human		17586662	2007
CXCL8	JUN	ChIP	Human		17586662	2007
CXCL8	RELA	ChIP	Human		17586662	2007
CXCL8	FOS	ChIP	Human		16818736	2006
CXCL8	JUN	ChIP	Human		16818736	2006
CXCL8	RELA	ChIP	Human		16818736	2006
CXCL1	RELA	ChIP	Human		16617094	2006
CXCL2	RELA	ChIP	Human		27076634	2016
CXCL2	RELA	ChIP	Human		18362169	2008
IL6	SPI1	ChIP	Human		25567680	2015
IL10	SPI1	ChIP	Human		25567680	2015
CCL2	NR3C1	ChIP	Human		27076634	2016
TNF	SPI1	ChIP	Human		25567680	2015
IL12B	SPI1	ChIP	Human		25567680	2015
IL1A	NR3C1	ChIP	Human		27076634	2016
CXCL8	SPI1	ChIP	Human		25567680	2015
TNF	HMGB1	ChIP	Human		18218727	2008
CXCL5	EGR1	ChIP	Human		24337575	2014
CCL2	EGR1	ChIP	Human		24337575	2014
TNF	EGR1	ChIP	Human		24337575	2014
CXCL8	EGR1	ChIP	Human		24337575	2014
CXCL8	CEBPB	ChIP	Human		20861254	2010
CXCL8	CEBPB	ChIP	Human		16818736	2006
IL6	NFKB1	ChIP	Human		24337575	2014
IL6	NFKB1	ChIP	Human		24676671	2014
IL6	NFKB1	ChIP	Human		20696864	2010
CCL2	NFKB1	ChIP	Human		20038977	2009
TNF	NFKB1	ChIP	Human		24337575	2014
IL1B	NFKB1	ChIP	Human		20696864	2010
CXCL8	NFKB1	ChIP	Human		20038977	2009
CXCL8	NFKB1	ChIP	Human		16818736	2006
TGFB1	JUND	ChIP	Human		16896927	2006
IL6	RELA	ChIP	Human		23386688	2013
CXCL8	RELA	ChIP	Human		23386688	2013
CCL20	SMAD4	ChIP	Human		25918170	2015
CCL20	NFKB1	ChIP	Human		25918170	2015
TGFB1	LMO2	ChIP	Human		27792641	2016
TGFB1	SP1	ChIP	Human		23437118	2013
IL6	RELA	ChIP	Human		19966855	2010
IL10	IRF4	ChIP	Human		25870242	2015
EBI3	RELA	ChIP	Human		19556516	2009
CCL2	RELA	ChIP	Human		16829531	2006
CCL5	RELA	ChIP	Human		21189258	2011
CX3CL1	JUN	ChIP	Human		25040843	2014
CX3CL1	RELA	ChIP	Human		25040843	2014
CX3CL1	STAT3	ChIP	Human		25040843	2014
TGFB1	FOS	ChIP	Human		23437118	2013
TGFB1	JUN	ChIP	Human		23437118	2013
CXCL8	RELA	ChIP	Human		26618242	2016
CXCL8	RELA	ChIP	Human		19966855	2010
CXCL8	RELA	ChIP	Human		16829531	2006
IL6	YY1	ChIP	Human		26618242	2016
CXCL8	YY1	ChIP	Human		26618242	2016
CX3CL1	STAT1	ChIP	Human		25040843	2014
CCL5	NFKB1	ChIP	Human		21189258	2011
CXCL4	GATA3	ChIP	Human		26227022	2015
IFNB1	IRF3	ChIP	Human		25531393	2016
IFNB1	KLF4	ChIP	Human		25531393	2016
IL6	IRF1	ChIP	Human		26206900	2015
TNFSF13B	IRF1	ChIP	Human		23271704	2013
IL13	GATA3	ChIP	Human		26227022	2015
TNF	IRF1	ChIP	Human		26206900	2015
IL12B	VDR	ChIP	Human		21310195	2011
IL1B	IRF1	ChIP	Human		26206900	2015
CXCL5	HSF1	ChIP	Human		21266308	2011
CXCL8	HSF1	ChIP	Human		21266308	2011
CXCL1	HSF1	ChIP	Human		21266308	2011
CXCL2	HSF1	ChIP	Human		21266308	2011
IFNB1	RELA	ChIP	Human		19570999	2009
CCL2	TP53	ChIP	Human		20406462	2010
CCL5	JUN	ChIP	Human		26096887	2015
CCL5	RELA	ChIP	Human		26096887	2015
IFNL1	RELA	ChIP	Human		19570999	2009
TNF	RELA	ChIP	Human		26516703	2015
TGFB1	STAT3	ChIP	Human		25740948	2015
CXCL8	FOS	ChIP	Human		19173296	2009
CXCL8	RELA	ChIP	Human		19173296	2009
CXCL8	RELA	ChIP	Human		17362989	2007
TNFSF10	RXRA	ChIP	Human		21846721	2011
IL12B	RXRA	ChIP	Human		21310195	2011
CCL17	STAT6	ChIP	Human		16810739	2006
IL19	STAT6	ChIP	Human		18539194	2008
IL6	TWIST1	ChIP	Human		20007935	2010
TNFSF13B	STAT1	ChIP	Human		23271704	2013
CCL2	TWIST1	ChIP	Human		20007935	2010
TNF	TWIST1	ChIP	Human		20007935	2010
TNFSF10	PPARG	ChIP	Human		21846721	2011
IL10	CREB1	ChIP	Human		19564345	2009
TNF	SP1	ChIP	Human		12759366	2003
IL5	GATA3	ChIP	Human		17845581	2007
TNF	SP3	ChIP	Human		12759366	2003
IL6	JUN	ChIP	Human		26513016	2015
IL5	ETS1	ChIP	Human		17845581	2007
IFNB1	IRF2	ChIP	Human		15494505	2004
IL4	AHR	ChIP	Human		27888289	2016
IL6	AHR	ChIP	Human		21104991	2011
IL6	JUNB	ChIP	Human		19918056	2009
IL6	AHR	ChIP	Human		18483242	2008
IL10	STAT5B	ChIP	Human		18768844	2008
CXCL12	SP1	ChIP	Human		21465475	2012
IFNB1	IRF1	ChIP	Human		15494505	2004
IL10	STAT5A	ChIP	Human		18768844	2008
IL12A	IRF1	ChIP	Human		15489234	2004
IFNA2	IRF1	ChIP	Human		11473119	2001
IFNA2	IRF3	ChIP	Human		11473119	2001
IL27	IRF3	ChIP	Human		17548596	2007
IFNA1	IRF1	ChIP	Human		11473119	2001
IFNA1	IRF3	ChIP	Human		11473119	2001
IFNG	TCF7	ChIP	Human		26714756	2015
CSF2	RELA	ChIP	Human		18230685	2008
IL5	FOS	ChIP	Human		12452838	2002
IL5	JUN	ChIP	Human		12452838	2002
IL5	NFATC2	ChIP	Human		12452838	2002
IFNB1	PRDM1	ChIP	Human		15494505	2004
TNFSF11	ATF4	ChIP	Human		25811130	2015
IL6	RELA	ChIP	Human		21104991	2011
IL6	RELA	ChIP	Human		21810609	2011
TNF	SALL4	ChIP	Human		18487508	2008
CX3CL1	RELA	ChIP	Human		18230685	2008
LTA	SALL4	ChIP	Human		18487508	2008
CXCL8	RELA	ChIP	Human		15879558	2005
CXCL12	JUN	ChIP	Human		21465475	2012
IL5	NFATC1	ChIP	Human		12452838	2002
CXCL8	NR3C1	ChIP	Human		15879558	2005
IL12A	IRF8	ChIP	Human		15489234	2004
CXCL8	SMAD2	ChIP	Human		20607798	2010
CXCL8	DDIT3	ChIP	Human		15688424	2005
TNFSF11	STAT6	ChIP	Human		25445452	2015
IFNA2	IRF7	ChIP	Human		11473119	2001
IFNA1	IRF7	ChIP	Human		11473119	2001
IL1A	GATA1	ChIP	Human		22110660	2011
TNFSF11	STAT1	ChIP	Human		19556344	2009
IL6	ARNT	ChIP	Human		21104991	2011
TNFSF11	CEBPB	ChIP	Human		25811130	2015
IL6	CEBPB	ChIP	Human		15688424	2005
CXCL8	CEBPB	ChIP	Human		19109189	2009
CXCL8	NFKB1	ChIP	Human		15879558	2005
CXCL11	IRF2	ChIP	Human		17202361	2007
IFNB1	IRF3	ChIP	Human		10848607	2000
CXCL11	IRF1	ChIP	Human		17202361	2007
IFNB1	JUN	ChIP	Human		10848607	2000
IFNB1	RELA	ChIP	Human		10848607	2000
IL6	RELA	ChIP	Human		20457835	2010
CXCL11	RELA	ChIP	Human		17202361	2007
CXCL11	STAT3	ChIP	Human		17202361	2007
IFNG	JUN	ChIP	Human		22123848	2012
IFNG	NFATC2	ChIP	Human		22123848	2012
IFNB1	ATF2	ChIP	Human		10848607	2000
CXCL11	STAT1	ChIP	Human		17202361	2007
IFNB1	NFKB1	ChIP	Human		10848607	2000
CXCL11	NFKB1	ChIP	Human		17202361	2007
IL32	ATF2	ChIP	Human		20889550	2010
CXCL8	SOHLH2	ChIP	Human		27384482	2016
IL32	CREB1	ChIP	Human		20889550	2010
IL3	CTCF	ChIP	Human		19158269	2009
TNFSF10	SP1	ChIP	Human		17047073	2006
IFNG	CREB1	ChIP	Human		20685939	2010
IFNB1	IRF3	ChIP	Human		21281747	2011
CCL2	IRF1	ChIP	Human		21760952	2011
CCL2	PKNOX1	ChIP	Human		21760952	2011
IL12A	IRF3	ChIP	Human		16219795	2006
CXCL10	IRF1	ChIP	Human		27551049	2016
IL32	RELB	ChIP	Human		20889550	2010
CCL2	PBX2	ChIP	Human		21760952	2011
CCL20	FOXO1	ChIP	Human		25918228	2015
TGFB1	FOXO1	ChIP	Human		25918228	2015
IFNB1	RELA	ChIP	Human		20855868	2010
IL6	RELA	ChIP	Human		27371733	2016
IL32	RELA	ChIP	Human		20889550	2010
IL4	NFATC2	ChIP	Human		17645498	2007
KITLG	RELA	ChIP	Human		14563684	2003
TNF	RELA	ChIP	Human		28039105	2017
TNF	RELA	ChIP	Human		26023919	2015
TNF	RELA	ChIP	Human		24908318	2014
TNF	JUN	ChIP	Human		16483936	2006
TNF	RELA	ChIP	Human		16483936	2006
TNF	JUN	ChIP	Human		16199883	2005
TNF	RELA	ChIP	Human		16199883	2005
IL1A	RELA	ChIP	Human		27371733	2016
CXCL10	RELA	ChIP	Human		20833730	2010
IL1B	RELA	ChIP	Human		27371733	2016
IL1B	RELA	ChIP	Human		24908318	2014
CXCL8	RELA	ChIP	Human		28283022	2017
CXCL8	RELA	ChIP	Human		27371733	2016
CXCL8	RELA	ChIP	Human		21665565	2011
CXCL8	RELA	ChIP	Human		16455661	2006
CXCL2	RELA	ChIP	Human		17363596	2007
IL6	NR3C1	ChIP	Human		27371733	2016
TNFSF11	SOX5	ChIP	Human		27550416	2016
TNFSF10	SPI1	ChIP	Human		28481873	2017
TNF	ETS1	ChIP	Human		16199883	2005
IL1A	NR3C1	ChIP	Human		27371733	2016
IL1B	NR3C1	ChIP	Human		27371733	2016
IL1B	SPI1	ChIP	Human		17386941	2007
CXCL8	NR3C1	ChIP	Human		27371733	2016
CXCL8	MITF	ChIP	Human		20573688	2010
CCL4	YY1	ChIP	Human		26786659	2016
IL1B	IRF8	ChIP	Human		17386941	2007
CXCL8	DDIT3	ChIP	Human		18850010	2009
IL4	STAT6	ChIP	Human		17645498	2007
IL19	STAT6	ChIP	Human		24943510	2014
TNF	NFAT5	ChIP	Human		11485737	2001
CXCL2	SMAD1	ChIP	Human		17363596	2007
TNF	ESR1	ChIP	Human		16483936	2006
CXCL10	STAT1	ChIP	Human		20833730	2010
IL1B	STAT1	ChIP	Human		17386941	2007
CXCL8	TWIST1	ChIP	Human		28283022	2017
TNF	ESR2	ChIP	Human		16483936	2006
PF4V1	RUNX1	ChIP	Human		21129147	2011
CCL3	RUNX1	ChIP	Human		12771199	2003
IL1B	CEBPB	ChIP	Human		17386941	2007
IL32	NFKB2	ChIP	Human		20889550	2010
IL32	NFKB1	ChIP	Human		20889550	2010
TNF	NFKB1	ChIP	Human		16483936	2006
IL12B	PARP1	ChIP	Human		28219892	2017
CSF2	STAT5B	ChIP	Human		24204704	2013
IL10	SP1	ChIP	Human		20072143	2010
IL10	SPIB	ChIP	Human		20072143	2010
IFNG	PROX1	ChIP	Human		19160541	2008
IL2	REL	ChIP	Human		27898347	2017
CSF2	STAT5A	ChIP	Human		24204704	2013
IL5	GATA3	ChIP	Human		17277157	2007
IFNB1	IRF3	ChIP	Human		21228327	2011
IL4	GATA3	ChIP	Human		17277157	2007
IL13	GATA3	ChIP	Human		23796028	2013
TNF	RELB	ChIP	Human		21562054	2011
CXCL8	BACH1	ChIP	Human		26123998	2015
OSM	RELA	ChIP	Human		25187949	2014
IL6	RELA	ChIP	Human		28270510	2017
IL6	RELA	ChIP	Human		14976218	2004
IL10	STAT3	ChIP	Human		18403020	2008
IL13	NFATC2	ChIP	Human		23796028	2013
CCL2	RELA	ChIP	Human		23198981	2012
CCL2	JUN	ChIP	Human		18443042	2008
CCL2	RELA	ChIP	Human		14976218	2004
CCL5	RELA	ChIP	Human		25523420	2015
TNF	RELA	ChIP	Human		14976218	2004
IL1B	RELA	ChIP	Human		15972680	2005
CXCL8	RELA	ChIP	Human		26340924	2016
CXCL1	RELA	ChIP	Human		25734337	2015
IFNB1	SPI1	ChIP	Human		21228327	2011
IL6	EHF	ChIP	Human		27732936	2016
IL10	SPI1	ChIP	Human		20072143	2010
IL17A	NFATC1	ChIP	Human		22989874	2012
IFNB1	IRF8	ChIP	Human		21228327	2011
IL2	EGR1	ChIP	Human		17142725	2006
IL6	FOXA1	ChIP	Human		28270510	2017
CXCL8	NKRF	ChIP	Human		26340924	2016
IL17A	RORC	ChIP	Human		22989874	2012
IL24	EZH2	ChIP	Human		28109288	2017
CXCL1	TFAP2E	ChIP	Human		21134476	2011
CXCL8	TCF4	ChIP	Human		26123998	2015
TNF	NFKB1	ChIP	Human		14976218	2004
IL1B	NFKB1	ChIP	Human		15972680	2005
IL11	HMGA2	ChIP	Human		26964871	2016
LIF	ATF3	ChIP	Human		28577574	2017
IL2	CREB1	ChIP	Human		12626549	2003
CCL5	SP1	ChIP	Human		19124744	2009
CCL1	AHR	ChIP	Human		16679317	2006
IFNG	CREB1	ChIP	Human		15879136	2005
CXCL8	AHR	ChIP	Human		18289803	2008
CXCL6	FLI1	ChIP	Human		28507181	2017
IL12A	REL	ChIP	Human		20876114	2010
IL12B	REL	ChIP	Human		20876114	2010
IL23A	REL	ChIP	Human		20876114	2010
LTA	TFAP4	ChIP	Human		15052269	2004
IL2	CREM	ChIP	Human		21976679	2011
IL2	CREM	ChIP	Human		12626549	2003
IL9	RELA	ChIP	Human		19387455	2009
IL12A	RELA	ChIP	Human		20876114	2010
CXCL9	RELA	ChIP	Human		19157479	2009
TNF	RELA	ChIP	Human		20617556	2010
IL12B	RELA	ChIP	Human		20876114	2010
CCL20	RELA	ChIP	Human		21852561	2011
IL23A	RELA	ChIP	Human		20876114	2010
LTA	MSC	ChIP	Human		15052269	2004
CXCL8	RELA	ChIP	Human		24770886	2014
CXCL8	RELA	ChIP	Human		14645117	2004
IL17A	NFATC1	ChIP	Human		15459204	2004
CXCL12	SNAI2	ChIP	Human		21182836	2011
IL23A	DDIT3	ChIP	Human		20876114	2010
TNFSF11	E2F1	ChIP	Human		18381203	2008
IL12A	AR	ChIP	Human		26939703	2016
TGFB1	SMAD3	ChIP	Human		26553048	2015
IL22	FOXP3	ChIP	Human		23244505	2012
TNFSF13B	HIF1A	ChIP	Human		28383556	2017
KITLG	HIF1A	ChIP	Human		18339685	2008
CCL2	HIF1A	ChIP	Human		27271610	2016
CXCL10	STAT1	ChIP	Human		28262979	2017
TNFSF11	CEBPB	ChIP	Human		20225273	2010
CCL2	CEBPB	ChIP	Human		18649942	2008
CCL20	CEBPB	ChIP	Human		22911498	2012
CXCL8	CEBPB	ChIP	Human		14645117	2004
IL9	NFKB1	ChIP	Human		19387455	2009
CXCL9	NFKB1	ChIP	Human		19157479	2009
IL5	PAX2	ChIP	Human		25613757	2015
IFNB1	IRF3	ChIP	Human		27481269	2016
IL6	NKX6-1	ChIP	Human		27032575	2016
IL23A	IRF3	ChIP	Human		22127978	2012
LIF	TP53	ChIP	Human		19907922	2010
IL4	TBX21	ChIP	Human		16473879	2006
CCL3L1	TBX21	ChIP	Human		16473879	2006
CCL19	RELA	ChIP	Human		25656506	2015
IFNG	TBX21	ChIP	Human		16473879	2006
CCL4	TBX21	ChIP	Human		16473879	2006
CCL3	TBX21	ChIP	Human		16473879	2006
CXCL8	RELA	ChIP	Human		18309103	2008
CXCL8	STAT3	ChIP	Human		17726017	2007
CXCL12	MYB	ChIP	Human		20043041	2010
IL5	NSD2	ChIP	Human		18172012	2008
CXCL6	HIF1A	ChIP	Human		25323032	2014
CXCL12	TWIST1	ChIP	Human		26718114	2016
CCL11	RELA	ChIP	Human		15531761	2005
CXCL8	RELA	ChIP	Human		15531761	2005
CCL11	NR3C1	ChIP	Human		15531761	2005
CCL11	PPARG	ChIP	Human		15531761	2005
IL21	JUND	ChIP	Human		19617351	2009
IL21	RELB	ChIP	Human		19617351	2009
IL21	NFKB2	ChIP	Human		19617351	2009
CCL8	STAT6	ChIP	Human		21801248	2011
CCL11	STAT6	ChIP	Human		21801248	2011
CCL7	STAT6	ChIP	Human		21801248	2011
CCL2	STAT6	ChIP	Human		21801248	2011
CCL1	STAT6	ChIP	Human		21801248	2011
CCL13	STAT6	ChIP	Human		21801248	2011
CCL8	BCL6	ChIP	Human		21801248	2011
CCL11	BCL6	ChIP	Human		21801248	2011
CCL7	BCL6	ChIP	Human		21801248	2011
CCL2	BCL6	ChIP	Human		21801248	2011
CCL1	BCL6	ChIP	Human		21801248	2011
CCL13	BCL6	ChIP	Human		21801248	2011
IFNB1	IRF3	ChIP	Human		19349300	2009
IFNA14	IRF3	ChIP	Human		19349300	2009
IFNA7	IRF3	ChIP	Human		19349300	2009
IFNA2	IRF3	ChIP	Human		19349300	2009
IFNA1	IRF3	ChIP	Human		19349300	2009
IFNB1	IRF7	ChIP	Human		19349300	2009
IFNA14	IRF7	ChIP	Human		19349300	2009
IFNA7	IRF7	ChIP	Human		19349300	2009
IFNA2	IRF7	ChIP	Human		19349300	2009
IFNA1	IRF7	ChIP	Human		19349300	2009
TNFSF10	IRF2	ChIP	Human		15241475	2004
IL4	GATA3	ChIP	Human		22039304	2011
TNFSF10	IRF1	ChIP	Human		15241475	2004
IL13	GATA3	ChIP	Human		22039304	2011
IL5	STAT3	ChIP	Human		21398617	2011
IL4	STAT3	ChIP	Human		21398617	2011
IL4	MYB	ChIP	Human		22039304	2011
IL10	NFATC2	ChIP	Human		21398617	2011
IL10	STAT3	ChIP	Human		21398617	2011
IL13	STAT3	ChIP	Human		21398617	2011
IL13	MYB	ChIP	Human		22039304	2011
IL5	NFATC1	ChIP	Human		21398617	2011
IL4	NFATC1	ChIP	Human		21398617	2011
IL10	NFATC1	ChIP	Human		21398617	2011
IL13	NFATC1	ChIP	Human		21398617	2011
IL10	STAT1	ChIP	Human		21398617	2011
CCL5	RELA	ChIP	Human		22030901	2012
CXCL10	RELA	ChIP	Human		22030901	2012
CCL4	RELA	ChIP	Human		22030901	2012
IL12B	IRF5	ChIP	Human		24532789	2014
TNF	EZH2	ChIP	Human		24567534	2014
IL2	NFATC1	ChIP	Human		16498406	2006
CSF2	NFATC1	ChIP	Human		16498406	2006
IL3	NFATC1	ChIP	Human		16498406	2006
IL2	POU2F1	ChIP	Human		16498406	2006
IL3	POU2F1	ChIP	Human		16498406	2006
IL4	GATA3	ChIP	Human		21989417	2012
IL13	GATA3	ChIP	Human		21989417	2012
IL4	JUN	ChIP	Human		21989417	2012
IL4	RELA	ChIP	Human		21989417	2012
IL13	JUN	ChIP	Human		21989417	2012
IL4	NFATC1	ChIP	Human		21989417	2012
IL13	NFATC1	ChIP	Human		21989417	2012
IL4	YY1	ChIP	Human		21989417	2012
IL7	IRF2	ChIP	Human		15226432	2004
IL21	STAT4	ChIP	Human		15178704	2004
IL4	IRF2	ChIP	Human		12479817	2002
TNFSF10	STAT5B	ChIP	Human		24497979	2014
IL10	AHR	ChIP	Human		20676092	2010
IFNG	STAT4	ChIP	Human		15522880	2005
CCL4	CREB1	ChIP	Human		24038085	2013
CCL3	CREB1	ChIP	Human		24038085	2013
CXCL8	CREB1	ChIP	Human		24038085	2013
IFNA13	IRF5	ChIP	Human		18824541	2008
IL7	IRF1	ChIP	Human		15226432	2004
IL5	GATA3	ChIP	Human		23232398	2012
IL9	STAT5A	ChIP	Human		15735688	2005
IL5	STAT5A	ChIP	Human		15735688	2005
IFNB1	IRF3	ChIP	Human		20581830	2010
IFNB1	IRF5	ChIP	Human		19129183	2009
IFNB1	IRF5	ChIP	Human		18824541	2008
IL6	IRF1	ChIP	Human		24012417	2013
IL4	GATA3	ChIP	Human		23232398	2012
IL6	REL	ChIP	Human		19122653	2009
IL4	IRF1	ChIP	Human		12479817	2002
TNFSF10	IRF1	ChIP	Human		17617740	2007
TNFSF10	IRF5	ChIP	Human		19028697	2009
IFNA14	IRF3	ChIP	Human		11303025	2001
IFNA14	IRF5	ChIP	Human		11303025	2001
IL13	GATA3	ChIP	Human		23232398	2012
IFNA4	IRF5	ChIP	Human		18824541	2008
CCL5	REL	ChIP	Human		12820969	2003
IL12A	REL	ChIP	Human		19122653	2009
IL12A	IRF1	ChIP	Human		19164128	2009
IL12A	IRF3	ChIP	Human		19164128	2009
IL12A	IRF5	ChIP	Human		19164128	2009
IL12A	REL	ChIP	Human		12820969	2003
TNF	IRF1	ChIP	Human		24012417	2013
IL12B	IRF1	ChIP	Human		24012417	2013
IFNG	GATA3	ChIP	Human		23232398	2012
IL1B	REL	ChIP	Human		19122653	2009
IL23A	REL	ChIP	Human		19122653	2009
IFNA1	IRF3	ChIP	Human		11303025	2001
IL2	IKZF3	ChIP	Human		20676092	2010
IL21	STAT2	ChIP	Human		15178704	2004
CCL17	RELB	ChIP	Human		19122653	2009
CCL22	RELB	ChIP	Human		19122653	2009
CCL22	RELB	ChIP	Human		12820969	2003
CCL5	RELB	ChIP	Human		12820969	2003
IL12A	STAT2	ChIP	Human		19164128	2009
CCL19	RELB	ChIP	Human		12820969	2003
IL12B	RELB	ChIP	Human		19122653	2009
IL12B	RELB	ChIP	Human		12820969	2003
IL1B	RELB	ChIP	Human		19122653	2009
FASLG	JUN	ChIP	Human		15546613	2004
IL11	JUN	ChIP	Human		15546613	2004
IL2	RELA	ChIP	Human		18045535	2007
IL21	STAT3	ChIP	Human		15178704	2004
IL5	TBX21	ChIP	Human		23232398	2012
IFNB1	MAFB	ChIP	Human		20581830	2010
IL4	JUN	ChIP	Human		15546613	2004
IL6	RELA	ChIP	Human		24012417	2013
IL4	TBX21	ChIP	Human		23232398	2012
IL6	RELA	ChIP	Human		21131967	2011
IL6	RELA	ChIP	Human		19122653	2009
IL10	MAF	ChIP	Human		20676092	2010
IL10	RELA	ChIP	Human		19122653	2009
CCL22	RELA	ChIP	Human		12820969	2003
IL13	TBX21	ChIP	Human		23232398	2012
CCL2	RELA	ChIP	Human		24634218	2014
CCL5	RELA	ChIP	Human		12820969	2003
IL12A	RELA	ChIP	Human		19122653	2009
IL12A	RELA	ChIP	Human		19164128	2009
IL12A	IRF4	ChIP	Human		19164128	2009
TNF	JUN	ChIP	Human		15546613	2004
TNF	RELA	ChIP	Human		24012417	2013
CCL19	RELA	ChIP	Human		12820969	2003
IL12B	RELA	ChIP	Human		24012417	2013
IL12B	RELA	ChIP	Human		19122653	2009
IL12B	RELA	ChIP	Human		12820969	2003
IL1A	RELA	ChIP	Human		21131967	2011
IFNG	STAT3	ChIP	Human		15522880	2005
IFNG	JUN	ChIP	Human		15522880	2005
IFNG	TBX21	ChIP	Human		23232398	2012
TGFB1	JUN	ChIP	Human		15546613	2004
IL1B	IRF4	ChIP	Human		18566416	2008
IL1B	JUN	ChIP	Human		18566416	2008
IL1B	IRF4	ChIP	Human		12676954	2003
IL23A	RELA	ChIP	Human		19122653	2009
CCL15	RELA	ChIP	Human		16364464	2005
CCL15	JUN	ChIP	Human		16364464	2005
CCL15	FOS	ChIP	Human		16364464	2005
CXCL8	RELA	ChIP	Human		18045535	2007
CXCL8	RELA	ChIP	Human		24634218	2014
CXCL8	RELA	ChIP	Human		21131967	2011
CXCL8	RELA	ChIP	Human		12820969	2003
CXCL1	RELA	ChIP	Human		16799643	2006
CXCL2	RELA	ChIP	Human		24634218	2014
IL12A	IRF8	ChIP	Human		19164128	2009
IL1B	IRF8	ChIP	Human		18566416	2008
FASLG	ATF2	ChIP	Human		15546613	2004
FASLG	EGR1	ChIP	Human		19032775	2008
CD40LG	EGR1	ChIP	Human		19032775	2008
IL11	ATF2	ChIP	Human		15546613	2004
IL15	EGR1	ChIP	Human		19032775	2008
OSM	EGR1	ChIP	Human		19032775	2008
CSF3	EGR1	ChIP	Human		19032775	2008
IL12A	IRF7	ChIP	Human		19164128	2009
TNF	ATF2	ChIP	Human		15546613	2004
TGFB1	ATF2	ChIP	Human		15546613	2004
TGFB1	EGR1	ChIP	Human		20690147	2010
IL12A	IRF9	ChIP	Human		19164128	2009
IL2	FOXP3	ChIP	Human		23954131	2013
CCL2	KLF6	ChIP	Human		24634218	2014
TGFB1	AR	ChIP	Human		18651839	2008
CXCL8	KLF6	ChIP	Human		24634218	2014
CXCL2	KLF6	ChIP	Human		24634218	2014
IL21	STAT1	ChIP	Human		15178704	2004
IFNB1	STAT1	ChIP	Human		17374731	2007
IL6	STAT1	ChIP	Human		24012417	2013
TNFSF10	STAT1	ChIP	Human		17617740	2007
CXCL9	STAT1	ChIP	Human		19136629	2009
IL12A	STAT1	ChIP	Human		19164128	2009
TNF	STAT1	ChIP	Human		24012417	2013
IL12B	STAT1	ChIP	Human		24012417	2013
CXCL10	STAT1	ChIP	Human		19136629	2009
IFNA1	STAT1	ChIP	Human		17374731	2007
IL2	RUNX1	ChIP	Human		22253733	2012
CSF2	RUNX1	ChIP	Human		20506188	2010
TNFSF10	RUNX1	ChIP	Human		23492767	2013
IL3	RUNX1	ChIP	Human		20506188	2010
CCL3	RUNX1	ChIP	Human		20506188	2010
IL6	CEBPB	ChIP	Human		24012417	2013
TNF	CEBPB	ChIP	Human		24012417	2013
IL12B	CEBPB	ChIP	Human		24012417	2013
CCL4	CEBPB	ChIP	Human		24038085	2013
CCL3	CEBPB	ChIP	Human		24038085	2013
CXCL8	CEBPB	ChIP	Human		24038085	2013
CCL22	NFKB2	ChIP	Human		12820969	2003
CCL5	NFKB2	ChIP	Human		12820969	2003
CCL19	NFKB2	ChIP	Human		12820969	2003
CCL22	NFKB1	ChIP	Human		12820969	2003
CCL5	NFKB1	ChIP	Human		12820969	2003
IL12A	NFKB1	ChIP	Human		19164128	2009
CCL19	NFKB1	ChIP	Human		12820969	2003
IL10	CEBPA	Functional assay	Human	Activation	12493739	2003
CCL2	CEBPA	Functional assay	Human	Activation	24429361	2014
IL6	ATF3	Functional assay	Human	Repression	18942706	2009
IL6	GBX2	Functional assay	Human	Activation	10690529	2000
TNF	ELK1	Functional assay	Human	Activation	10913190	2000
IL2	KLF2	Functional assay	Human	Activation	16116194	2005
CSF2	ETS2	Functional assay	Human	Activation	12646185	2003
IL5	ETS2	Functional assay	Human	Activation	10212281	1999
IFNB1	IRF2	Functional assay	Human	Repression	8021262	1994
IFNB1	IRF2	Functional assay	Human	Repression	8035474	1994
IL6	AHR	Functional assay	Human	Activation	20511231	2010
TNFSF11	DACH1	Functional assay	Human	Repression	17891780	2008
IL6	JUND	Functional assay	Human	Repression	11337499	2001
IL6	JUND	Functional assay	Human	Activation	11337499	2001
TNFSF10	SP1	Functional assay	Human	Repression	21603612	2011
IL10	SP1	Functional assay	Human	Activation	11278848	2001
IL10	CREB1	Functional assay	Human	Activation	10540320	1999
IL13	E2F6	Functional assay	Human	Repression	22981205	2012
CCL2	SP1	Functional assay	Human	Activation	10644332	2000
TNF	SP1	Functional assay	Human	Activation	10688670	2000
TNF	ETS2	Functional assay	Human	Activation	10913190	2000
TNF	SP1	Functional assay	Human	Activation	10913190	2000
TNFSF14	SP1	Functional assay	Human	Activation	12215452	2002
IL12B	KLF1	Functional assay	Human	Repression	14976188	2004
IL12B	KLF1	Functional assay	Human	Activation	14976188	2004
IFNG	STAT4	Functional assay	Human	Activation	20574006	2010
IFNG	CREB1	Functional assay	Human	Activation	11907114	2002
IFNG	STAT4	Functional assay	Human	Activation	9558063	1998
TGFB1	SP1	Functional assay	Human	Activation	22415074	2012
TGFB1	SP1	Functional assay	Human	Activation	9580699	1998
IL22	AHR	Functional assay	Human	Activation	19578368	2009
CXCL8	SP1	Functional assay	Human	Activation	21925595	2011
CXCL8	ETS2	Functional assay	Human	Activation	12438253	2002
CXCL1	SP1	Functional assay	Human	Activation	7479086	1995
IFNA11	IRF3	Functional assay	Human	Activation	12242290	2002
IL2	REL	Functional assay	Human	Activation	21890374	2011
IL2	VDR	Functional assay	Human	Repression	7565732	1995
IL2	REL	Functional assay	Human	Activation	7623820	1995
IL5	GATA3	Functional assay	Human	Activation	19348920	2009
IL5	GATA3	Functional assay	Human	Activation	10212281	1999
IFNB1	IRF3	Functional assay	Human	Activation	24257594	2014
IFNB1	IRF3	Functional assay	Human	Activation	23096996	2013
IFNB1	IRF3	Functional assay	Human	Activation	22065573	2011
IFNB1	IRF3	Functional assay	Human	Activation	20048166	2010
IFNB1	IRF3	Functional assay	Human	Activation	19541850	2009
IFNB1	IRF1	Functional assay	Human	Activation	17785777	2007
IFNB1	IRF3	Functional assay	Human	Activation	17785777	2007
IFNB1	IRF1	Functional assay	Human	Activation	8021262	1994
IFNB1	IRF1	Functional assay	Human	Activation	8035474	1994
IFNB1	REL	Functional assay	Human	Activation	8035474	1994
IL4	REL	Functional assay	Human	Activation	21890374	2011
IL6	VDR	Functional assay	Human	Repression	11050002	2000
IL6	REL	Functional assay	Human	Repression	1372388	1992
TNFSF10	IRF1	Functional assay	Human	Activation	21858676	2011
IL10	IRF1	Functional assay	Human	Activation	12817009	2003
TNFSF10	REL	Functional assay	Human	Activation	11544302	2001
CXCL6	VDR	Functional assay	Human	Activation	24250750	2013
TNFSF13B	REL	Functional assay	Human	Activation	16497967	2006
IFNA5	IRF3	Functional assay	Human	Activation	12242290	2002
IFNA4	IRF3	Functional assay	Human	Activation	17785777	2007
IFNA4	IRF1	Functional assay	Human	Activation	17785777	2007
CCL2	REL	Functional assay	Human	Activation	10469356	1999
IFNL1	IRF1	Functional assay	Human	Activation	17785777	2007
IFNL1	IRF3	Functional assay	Human	Activation	17785777	2007
CCL5	IRF3	Functional assay	Human	Activation	11413310	2001
CCL5	IRF1	Functional assay	Human	Activation	11413310	2001
CCL5	REL	Functional assay	Human	Activation	9120310	1997
TNF	IRF5	Functional assay	Human	Activation	20237317	2010
IFNL3	IRF3	Functional assay	Human	Activation	17785777	2007
IFNL3	IRF1	Functional assay	Human	Activation	17785777	2007
CCL19	IRF1	Functional assay	Human	Activation	17182562	2007
CCL19	IRF3	Functional assay	Human	Activation	17182562	2007
IL12B	REL	Functional assay	Human	Activation	15482860	2004
IL12B	IRF1	Functional assay	Human	Activation	10861061	2000
TGFB2	USF2	Functional assay	Human	Activation	11776974	2001
TGFB2	USF2	Functional assay	Human	Activation	8943301	1996
CXCL10	IRF3	Functional assay	Human	Activation	24257594	2014
CXCL10	IRF3	Functional assay	Human	Activation	19541850	2009
IFNG	STAT5A	Functional assay	Human	Activation	15528362	2004
TGFB1	USF2	Functional assay	Human	Activation	14757763	2004
IL1B	REL	Functional assay	Human	Activation	8413223	1993
CXCL8	VDR	Functional assay	Human	Activation	24250750	2013
CXCL8	NFE2L2	Functional assay	Human	Activation	21925595	2011
CXCL8	ELF4	Functional assay	Human	Activation	14625302	2004
CXCL1	VDR	Functional assay	Human	Activation	24250750	2013
CXCL1	GATA3	Functional assay	Human	Repression	22120723	2012
IFNA1	IRF3	Functional assay	Human	Activation	17785777	2007
IFNA1	IRF1	Functional assay	Human	Activation	17785777	2007
IL2	CREM	Functional assay	Human	Activation	12370343	2002
TNFSF11	HSF2	Functional assay	Human	Activation	17891780	2008
TNFSF11	HSF2	Functional assay	Human	Activation	15731115	2005
TNFSF10	FOXO1	Functional assay	Human	Activation	23630076	2013
TNFSF10	NFATC4	Functional assay	Human	Activation	21603612	2011
IL10	ATF1	Functional assay	Human	Activation	10540320	1999
CCL19	RELB	Functional assay	Human	Activation	17182562	2007
TGFB2	ATF1	Functional assay	Human	Activation	11776974	2001
CCL20	FOXO1	Functional assay	Human	Activation	22240809	2012
CCL4	CREM	Functional assay	Human	Repression	16443828	2006
IL1B	FOXO1	Functional assay	Human	Activation	22240809	2012
IL1B	HSF1	Functional assay	Human	Repression	10328874	1999
IL7	IRF4	Functional assay	Human	Repression	22698399	2012
IL2	IRF4	Functional assay	Human	Activation	21890374	2011
IL21	STAT3	Functional assay	Human	Activation	18209077	2008
IL2	NFATC2	Functional assay	Human	Activation	12560487	2003
IL2	NFATC2	Functional assay	Human	Activation	11956291	2002
IL2	RELA	Functional assay	Human	Activation	12027419	2002
IL2	RELA	Functional assay	Human	Activation	7623820	1995
IL2	NFATC3	Functional assay	Human	Activation	7739550	1995
IL2	FOS	Functional assay	Human	Activation	1737937	1992
IFNB1	IRF4	Functional assay	Human	Repression	22698399	2012
IFNB1	RELA	Functional assay	Human	Activation	17785777	2007
IFNB1	RELA	Functional assay	Human	Activation	10074115	1999
IFNB1	RELA	Functional assay	Human	Activation	8035474	1994
IL6	STAT3	Functional assay	Human	Activation	24315995	2013
IL6	STAT3	Functional assay	Human	Activation	22105366	2012
IL6	RELA	Functional assay	Human	Activation	22105366	2012
IL6	STAT3	Functional assay	Human	Activation	22927445	2012
IL4	IRF4	Functional assay	Human	Activation	21890374	2011
IL6	STAT3	Functional assay	Human	Activation	20930550	2010
CCL11	STAT3	Functional assay	Human	Activation	19265112	2009
IL4	MAF	Functional assay	Human	Activation	19348920	2009
IL4	TBX21	Functional assay	Human	Repression	19348920	2009
IL6	ATF4	Functional assay	Human	Activation	16931790	2006
IL6	XBP1	Functional assay	Human	Activation	16931790	2006
IL6	RELA	Functional assay	Human	Activation	16984731	2006
IL4	IRF4	Functional assay	Human	Activation	11956291	2002
IL4	MAF	Functional assay	Human	Activation	11956291	2002
IL4	NFATC2	Functional assay	Human	Activation	11956291	2002
IL6	RELA	Functional assay	Human	Activation	11327783	2001
IL6	RELA	Functional assay	Human	Activation	10903137	2000
IL6	RELA	Functional assay	Human	Activation	10542237	1999
IL6	JUN	Functional assay	Human	Activation	10542237	1999
IL6	FOS	Functional assay	Human	Activation	10542237	1999
IL6	RELA	Functional assay	Human	Activation	9516466	1998
IL6	RELA	Functional assay	Human	Activation	8679226	1996
TNFSF10	NFIL3	Functional assay	Human	Repression	23630076	2013
IL10	STAT3	Functional assay	Human	Activation	24315995	2013
TNFSF10	IRF4	Functional assay	Human	Repression	22698399	2012
IL10	IRF4	Functional assay	Human	Repression	22698399	2012
IL10	IRF4	Functional assay	Human	Activation	21440248	2011
TNFSF10	NFATC2	Functional assay	Human	Activation	21603612	2011
TNFSF10	NFATC3	Functional assay	Human	Activation	21603612	2011
IL10	STAT3	Functional assay	Human	Activation	19124156	2009
IL10	STAT3	Functional assay	Human	Repression	15034082	2004
IL10	STAT3	Functional assay	Human	Activation	12817009	2003
IL10	STAT3	Functional assay	Human	Activation	10903771	2000
TNFSF13B	NFATC2	Functional assay	Human	Activation	16497967	2006
IL13	TBX21	Functional assay	Human	Repression	19348920	2009
CCL2	STAT3	Functional assay	Human	Activation	24429361	2014
CCL2	RELA	Functional assay	Human	Activation	17452470	2007
CCL2	ATF4	Functional assay	Human	Activation	16931790	2006
CCL2	XBP1	Functional assay	Human	Activation	16931790	2006
CCL2	RELA	Functional assay	Human	Activation	10469356	1999
CCL5	RELA	Functional assay	Human	Activation	12050170	2002
CCL5	JUN	Functional assay	Human	Activation	11413310	2001
CCL5	RELA	Functional assay	Human	Activation	9120310	1997
CXCL9	IRF4	Functional assay	Human	Activation	15959530	2005
TNF	IRF4	Functional assay	Human	Activation	22698399	2012
TNF	RELA	Functional assay	Human	Activation	20237317	2010
IFNL3	RELA	Functional assay	Human	Activation	17785777	2007
TNF	RELA	Functional assay	Human	Activation	14960579	2004
TNF	NFATC2	Functional assay	Human	Activation	12560487	2003
TNF	NFATC2	Functional assay	Human	Activation	10688670	2000
TNF	JUN	Functional assay	Human	Activation	10688670	2000
TNF	JUN	Functional assay	Human	Activation	10748079	2000
TNF	RELA	Functional assay	Human	Activation	10748079	2000
TNF	JUN	Functional assay	Human	Activation	10754326	2000
TNF	RELA	Functional assay	Human	Activation	10754326	2000
TNF	NFATC2	Functional assay	Human	Activation	10760264	2000
TNF	NFATC2	Functional assay	Human	Activation	10913190	2000
TNF	JUN	Functional assay	Human	Activation	10913190	2000
TNF	JUN	Functional assay	Human	Activation	10318823	1999
TNF	JUN	Functional assay	Human	Activation	9566900	1998
TNF	RELA	Functional assay	Human	Activation	8679226	1996
TNF	JUN	Functional assay	Human	Activation	7896795	1995
CCL19	RELA	Functional assay	Human	Activation	17182562	2007
IL12B	FOS	Functional assay	Human	Activation	14688340	2004
IL12B	JUN	Functional assay	Human	Activation	14688340	2004
IL12B	RELA	Functional assay	Human	Activation	14688340	2004
CXCL10	RELA	Functional assay	Human	Activation	24701034	2014
CXCL10	RELA	Functional assay	Human	Activation	20164184	2010
CXCL10	RELA	Functional assay	Human	Activation	19479051	2009
IFNG	TBX21	Functional assay	Human	Activation	20574006	2010
IFNG	TBX21	Functional assay	Human	Activation	19348920	2009
IFNG	TBX21	Functional assay	Human	Activation	16737784	2006
IFNG	JUN	Functional assay	Human	Activation	9558063	1998
IFNG	JUN	Functional assay	Human	Activation	8756632	1996
IFNG	JUN	Functional assay	Human	Activation	7759501	1995
TGFB1	STAT3	Functional assay	Human	Activation	24315995	2013
TGFB1	STAT3	Functional assay	Human	Activation	16474852	2006
TGFB1	FOS	Functional assay	Human	Activation	16637060	2006
IL1B	JUN	Functional assay	Human	Activation	17283046	2007
IL1B	RELA	Functional assay	Human	Activation	14960579	2004
IL1B	RELA	Functional assay	Human	Activation	9878621	1998
IL1B	RELA	Functional assay	Human	Activation	8679226	1996
IL1B	NFIL3	Functional assay	Human	Repression	8547328	1995
IL1B	RELA	Functional assay	Human	Activation	8021507	1994
IL1B	RELA	Functional assay	Human	Activation	8413223	1993
CCL3	IRF4	Functional assay	Human	Repression	22698399	2012
CXCL8	RELA	Functional assay	Human	Activation	22891766	2012
CXCL8	MYC	Functional assay	Human	Activation	21925595	2011
CXCL8	MXI1	Functional assay	Human	Repression	21925595	2011
CXCL8	RELA	Functional assay	Human	Activation	19837667	2009
CXCL8	ATF4	Functional assay	Human	Activation	16931790	2006
CXCL8	XBP1	Functional assay	Human	Activation	16931790	2006
CXCL8	RELA	Functional assay	Human	Activation	14670967	2004
CXCL8	JUN	Functional assay	Human	Activation	14670967	2004
CXCL8	RELA	Functional assay	Human	Activation	12707271	2003
CXCL8	RELA	Functional assay	Human	Activation	8413215	1993
CXCL3	ATF4	Functional assay	Human	Activation	16931790	2006
CXCL3	XBP1	Functional assay	Human	Activation	16931790	2006
IFNA11	PITX1	Functional assay	Human	Repression	12242290	2002
IL2	EGR4	Functional assay	Human	Activation	12560487	2003
IL2	NFATC1	Functional assay	Human	Activation	12560487	2003
CSF2	ETS1	Functional assay	Human	Activation	12475968	2002
IL2	POU2F2	Functional assay	Human	Activation	11781715	2001
IL2	RXRA	Functional assay	Human	Repression	7565732	1995
IL2	ETS1	Functional assay	Human	Activation	7876544	1995
IL5	ETS1	Functional assay	Human	Activation	10212281	1999
IL5	POU2F2	Functional assay	Human	Activation	10491186	1999
IL4	POU2F2	Functional assay	Human	Repression	11781715	2001
TNFSF10	NFATC1	Functional assay	Human	Activation	21603612	2011
TNFSF13B	NFATC1	Functional assay	Human	Activation	16497967	2006
IFNA5	PITX1	Functional assay	Human	Repression	12242290	2002
CCL2	SPI1	Functional assay	Human	Activation	24429361	2014
TNF	EGR4	Functional assay	Human	Activation	12560487	2003
TNF	NFATC1	Functional assay	Human	Activation	12560487	2003
TNF	ETS1	Functional assay	Human	Activation	10913190	2000
TNF	ETS1	Functional assay	Human	Activation	7896795	1995
TNFSF14	ETS1	Functional assay	Human	Activation	12215452	2002
IL18	SPI1	Functional assay	Human	Activation	14991611	2004
IL12B	SPI1	Functional assay	Human	Activation	11254706	2001
IL1B	SPI1	Functional assay	Human	Activation	17283046	2007
IL1B	SPI1	Functional assay	Human	Activation	10801783	2000
IL1B	SPI1	Functional assay	Human	Activation	10328874	1999
CXCL1	HMGA1	Functional assay	Human	Activation	7479086	1995
CXCL12	SNAI2	Functional assay	Human	Activation	22074556	2011
IL2	POU2F1	Functional assay	Human	Activation	11781715	2001
LIF	EGR2	Functional assay	Human	Activation	24007274	2014
IL5	POU2F1	Functional assay	Human	Activation	10491186	1999
IFNB1	YY1	Functional assay	Human	Repression	22065573	2011
IFNB1	IRF8	Functional assay	Human	Repression	17785777	2007
IL6	EGR2	Functional assay	Human	Activation	24007274	2014
IL6	DDIT3	Functional assay	Human	Activation	12706815	2003
IL4	YY1	Functional assay	Human	Activation	11687571	2001
IL4	POU2F1	Functional assay	Human	Repression	11781715	2001
IL10	IRF8	Functional assay	Human	Repression	20709027	2010
IFNA4	IRF8	Functional assay	Human	Repression	17785777	2007
CCL2	NFIA	Functional assay	Human	Activation	16206198	2006
CCL5	KLF13	Functional assay	Human	Activation	17513757	2007
IFNL1	IRF8	Functional assay	Human	Repression	17785777	2007
CCL5	KLF13	Functional assay	Human	Activation	12050170	2002
IL12A	IRF8	Functional assay	Human	Activation	20709027	2010
IFNL3	IRF8	Functional assay	Human	Repression	17785777	2007
IL12B	IRF8	Functional assay	Human	Activation	10861061	2000
IFNG	YY1	Functional assay	Human	Activation	8756632	1996
IFNG	YY1	Functional assay	Human	Repression	8756632	1996
CXCL8	FOSB	Functional assay	Human	Activation	20826776	2010
IFNA1	IRF8	Functional assay	Human	Repression	17785777	2007
IFNA11	IRF7	Functional assay	Human	Activation	12242290	2002
IL2	EGR1	Functional assay	Human	Activation	12560487	2003
IFNB1	IRF7	Functional assay	Human	Activation	22698399	2012
IFNB1	IRF7	Functional assay	Human	Activation	22065573	2011
IFNB1	IRF7	Functional assay	Human	Activation	17785777	2007
CCL11	STAT6	Functional assay	Human	Activation	19265112	2009
IL4	LEF1	Functional assay	Human	Repression	18579517	2008
TNFSF10	IRF7	Functional assay	Human	Activation	22698399	2012
IFNA5	IRF7	Functional assay	Human	Activation	12242290	2002
IFNA4	IRF7	Functional assay	Human	Activation	17785777	2007
CCL2	NFIC	Functional assay	Human	Activation	16206198	2006
CCL2	NFIX	Functional assay	Human	Activation	16206198	2006
IFNL1	IRF7	Functional assay	Human	Activation	17785777	2007
CCL5	IRF7	Functional assay	Human	Activation	11413310	2001
TNF	ATF2	Functional assay	Human	Activation	20068037	2010
TNF	E2F1	Functional assay	Human	Activation	17707233	2007
IFNL3	IRF7	Functional assay	Human	Activation	17785777	2007
TNF	EGR1	Functional assay	Human	Activation	12560487	2003
TNF	ATF2	Functional assay	Human	Activation	10688670	2000
TNF	ATF2	Functional assay	Human	Activation	10748079	2000
TNF	ATF2	Functional assay	Human	Activation	10913190	2000
TNF	EGR1	Functional assay	Human	Activation	10913190	2000
TNF	ATF2	Functional assay	Human	Repression	10318823	1999
CCL26	STAT6	Functional assay	Human	Activation	19419769	2009
CCL26	STAT6	Functional assay	Human	Activation	11544308	2001
CCL19	IRF7	Functional assay	Human	Activation	17182562	2007
TGFB2	USF1	Functional assay	Human	Activation	11776974	2001
TGFB2	ATF2	Functional assay	Human	Repression	1400310	1992
CXCL10	IRF7	Functional assay	Human	Activation	24701034	2014
TGFB1	USF1	Functional assay	Human	Activation	14757763	2004
IL1B	E2F1	Functional assay	Human	Activation	17707233	2007
IL23A	E2F1	Functional assay	Human	Activation	17707233	2007
CCL3	E2F1	Functional assay	Human	Activation	17707233	2007
CXCL8	STAT6	Functional assay	Human	Repression	19419769	2009
CXCL8	EGR1	Functional assay	Human	Activation	19837667	2009
IFNA1	IRF7	Functional assay	Human	Activation	17785777	2007
CCL2	NFAT5	Functional assay	Human	Activation	22619484	2012
CCL2	NFIB	Functional assay	Human	Activation	16206198	2006
IL17A	RORC	Functional assay	Human	Activation	19578368	2009
IL17A	RORC	Functional assay	Human	Activation	18434325	2008
IL22	RORC	Functional assay	Human	Activation	19578368	2009
CXCL12	ESR1	Functional assay	Human	Activation	18563714	2008
IL6	FOXP3	Functional assay	Human	Activation	24315995	2013
IL10	FOXP3	Functional assay	Human	Activation	24315995	2013
IL17A	FOXP3	Functional assay	Human	Repression	18434325	2008
IFNB1	STAT1	Functional assay	Human	Activation	19096445	2009
IL6	PPARA	Functional assay	Human	Repression	10542237	1999
IL10	STAT1	Functional assay	Human	Repression	20709027	2010
IL10	STAT1	Functional assay	Human	Repression	19124156	2009
IL12A	STAT1	Functional assay	Human	Activation	20709027	2010
CXCL10	STAT1	Functional assay	Human	Activation	19479051	2009
TGFB3	HIF1A	Functional assay	Human	Activation	16611863	2006
CCL3	STAT1	Functional assay	Human	Activation	16628196	2006
CXCL8	TWIST1	Functional assay	Human	Activation	22891766	2012
CXCL8	HIF1A	Functional assay	Human	Repression	21925595	2011
CXCL8	EPAS1	Functional assay	Human	Activation	21925595	2011
IL6	ARNT	Functional assay	Human	Activation	20511231	2010
CSF2	RUNX1	Functional assay	Human	Activation	12475968	2002
IL6	RBPJ	Functional assay	Human	Activation	9516466	1998
TGFB1	PPARD	Functional assay	Human	Activation	18007025	2008
IL6	CEBPB	Functional assay	Human	Activation	12706815	2003
IL6	CEBPB	Functional assay	Human	Activation	11120852	2000
IL4	CEBPB	Functional assay	Human	Activation	7594540	1995
IL13	CEBPB	Functional assay	Human	Repression	22981205	2012
CCL5	CEBPB	Functional assay	Human	Activation	11413310	2001
TNF	CEBPB	Functional assay	Human	Activation	10754326	2000
TNF	CEBPB	Functional assay	Human	Repression	10754326	2000
TNF	CEBPB	Functional assay	Human	Activation	9566900	1998
IL1B	CEBPB	Functional assay	Human	Activation	17283046	2007
IL1B	CEBPB	Functional assay	Human	Activation	10801783	2000
CXCL8	CEBPB	Functional assay	Human	Repression	12707271	2003
IFNB1	NFKB2	Functional assay	Human	Activation	22547704	2012
CCL19	NFKB2	Functional assay	Human	Activation	17182562	2007
IL2	NFKB1	Functional assay	Human	Activation	7623820	1995
IFNB1	NFKB1	Functional assay	Human	Activation	17785777	2007
IFNB1	NFKB1	Functional assay	Human	Activation	10074115	1999
IFNB1	NFKB1	Functional assay	Human	Activation	8035474	1994
IL6	NFKB1	Functional assay	Human	Activation	18942706	2009
IL6	NFKB1	Functional assay	Human	Activation	11327783	2001
IL6	NFKB1	Functional assay	Human	Activation	9516466	1998
IL6	NFKB1	Functional assay	Human	Activation	8679226	1996
IL6	NFKB1	Functional assay	Human	Activation	2405250	1990
TNFSF10	NFKB1	Functional assay	Human	Activation	11544302	2001
IFNL1	NFKB1	Functional assay	Human	Activation	17785777	2007
CCL5	NFKB1	Functional assay	Human	Activation	12050170	2002
CCL5	NFKB1	Functional assay	Human	Activation	9120310	1997
TNF	NFKB1	Functional assay	Human	Activation	10748079	2000
TNF	NFKB1	Functional assay	Human	Activation	8679226	1996
CCL19	NFKB1	Functional assay	Human	Activation	17182562	2007
IL12B	NFKB1	Functional assay	Human	Activation	14688340	2004
CXCL10	NFKB1	Functional assay	Human	Activation	20164184	2010
IL1B	NFKB1	Functional assay	Human	Activation	9878621	1998
IL1B	NFKB1	Functional assay	Human	Activation	8679226	1996
IL1B	NFKB1	Functional assay	Human	Activation	8413223	1993
CXCL8	NFKB1	Functional assay	Human	Activation	8413215	1993
CXCL1	NFKB1	Functional assay	Human	Activation	7479086	1995
IL24	CEBPA	Functional assay	Human	Activation	10942517	2000
IL24	JUN	Functional assay	Human	Activation	10942517	2000
IL24	CEBPB	Functional assay	Human	Activation	10942517	2000
CCL11	STAT3	Functional assay	Human	Activation	20169197	2010
CCL11	STAT6	Functional assay	Human	Activation	20169197	2010
CCL11	RELA	Functional assay	Human	Activation	11076795	2000
CCL5	RELA	Functional assay	Human	Activation	18525004	2008
IL2	SATB1	Functional assay	Human	Repression	15713622	2005
IL6	AHR	Functional assay	Human	Activation	23349129	2013
IL1B	AHR	Functional assay	Human	Activation	23349129	2013
CCL17	STAT6	Functional assay	Human	Activation	18191727	2007
IL4	NFATC2	Functional assay	Human	Activation	19915002	2010
IL4	RELA	Functional assay	Human	Activation	19915002	2010
IL1RN	STAT3	Functional assay	Human	Activation	20032313	2010
IL4	NFATC1	Functional assay	Human	Activation	19915002	2010
IL2	EGR1	Functional assay	Human	Activation	19915002	2010
IL4	EGR1	Functional assay	Human	Activation	19915002	2010
IL4	STAT6	Functional assay	Human	Activation	12776189	2003
IL13	STAT6	Functional assay	Human	Activation	12776189	2003
IFNG	EGR1	Functional assay	Human	Activation	19915002	2010
IL10	STAT5A	Functional assay	Human	Activation	23797738	2014
IL4	TBX21	Functional assay	Human	Repression	17541280	2007
IL13	TBX21	Functional assay	Human	Repression	18504404	2008
CXCL14	SP1	Functional assay	Human	Activation	22382027	2012
IL1B	YY1	Functional assay	Human	Repression	22467534	2012
CSF2	RUNX1	Functional assay	Human	Activation	20439113	2010
IL3	RUNX1	Functional assay	Human	Repression	15735013	2005
IFNB1	IRF3	Functional assay	Human	Activation	20483755	2010
IL6	IRF3	Functional assay	Human	Activation	20483755	2010
CCL2	IRF3	Functional assay	Human	Activation	20483755	2010
CCL5	IRF3	Functional assay	Human	Activation	20483755	2010
CXCL10	IRF3	Functional assay	Human	Activation	20483755	2010
CCL3	IRF3	Functional assay	Human	Activation	20483755	2010
CXCL8	IRF3	Functional assay	Human	Activation	20483755	2010
IFNB1	IRF7	Functional assay	Human	Activation	20483755	2010
CCL2	IRF7	Functional assay	Human	Activation	20483755	2010
CXCL10	IRF7	Functional assay	Human	Activation	20483755	2010
CCL3	IRF7	Functional assay	Human	Activation	20483755	2010
CXCL8	JUN	Functional assay	Human	Activation	27856305	2017
CXCL8	RELA	Functional assay	Human	Activation	27856305	2017
CXCL8	JUN	Functional assay	Human	Activation	16834785	2006
CXCL8	RELA	Functional assay	Human	Activation	15722553	2005
CXCL2	RELA	Functional assay	Human	Activation	15722553	2005
CXCL3	RELA	Functional assay	Human	Activation	15722553	2005
CCL11	STAT6	Functional assay	Human	Activation	17541284	2007
TGFB1	FOS	Functional assay	Human	Activation	21344377	2012
CXCL8	HIF1A	Functional assay	Human	Activation	17082639	2006
IL2	BACH2	Functional assay	Human	Activation	18769450	2008
IL32	JUN	Functional assay	Human	Activation	18239058	2008
IFNG	TBX21	Functional assay	Human	Activation	16713975	2006
IFNG	SMAD2	Functional assay	Human	Repression	16713975	2006
IFNG	SMAD4	Functional assay	Human	Repression	16713975	2006
CCL2	ESR1	Functional assay	Human	Repression	17932106	2008
IFNG	SMAD3	Functional assay	Human	Repression	16713975	2006
TNF	REL	Functional assay	Human	Activation	23195252	2013
IL1A	REL	Functional assay	Human	Activation	23195252	2013
[truncated: 2,344 more rows]

## Sheet: Table S3
cytokine	TF	Species	Evidence of direct regulatory interaction
CCL1	AHR	Human	high
CCL1	RELB	Human	high
CCL1	STAT6	Human	low
CCL11	NFKB1	Human	high
CCL11	NR3C1	Human	low
CCL11	PPARG	Human	high
CCL11	RELA	Human	high
CCL11	STAT3	Human	high
CCL11	STAT6	Human	high
CCL13	BCL6	Human	low
CCL13	STAT6	Human	low
CCL13	YY1	Human	high
CCL15	FOS	Human	high
CCL15	JUN	Human	high
CCL15	NFKB1	Human	low
CCL15	RELA	Human	high
CCL17	RELA	Human	low
CCL17	RELB	Human	low
CCL17	STAT6	Human	high
CCL19	IRF1	Human	high
CCL19	IRF3	Human	high
CCL19	IRF5	Human	low
CCL19	IRF7	Human	high
CCL19	IRF9	Human	low
CCL19	NFKB1	Human	high
CCL19	NFKB2	Human	high
CCL19	RELA	Human	high
CCL19	STAT1	Human	low
CCL19	STAT2	Human	low
CCL2	ATF4	Human	low
CCL2	CEBPA	Human	high
CCL2	DDIT3	Human	low
CCL2	EGR1	Human	low
CCL2	ESR1	Human	high
CCL2	IRF1	Human	low
CCL2	IRF3	Human	low
CCL2	IRF7	Human	low
CCL2	KLF6	Human	high
CCL2	NFAT5	Human	low
CCL2	NFIA	Human	low
CCL2	NFIB	Human	low
CCL2	NFIX	Human	low
CCL2	NR3C1	Human	low
CCL2	PBX2	Human	high
CCL2	PKNOX1	Human	high
CCL2	PREB	Human	high
CCL2	REL	Human	high
CCL2	SPI1	Human	high
CCL2	STAT2	Human	low
CCL2	STAT6	Human	low
CCL2	TP53	Human	high
CCL2	TWIST1	Human	high
CCL2	XBP1	Human	low
CCL20	CEBPB	Human	high
CCL20	NFKB2	Human	low
CCL20	RELB	Human	low
CCL20	SMAD3	Human	low
CCL20	SMAD4	Human	low
CCL22	NFKB1	Human	low
CCL22	NFKB2	Human	low
CCL22	RELA	Human	high
CCL22	RELB	Human	low
CCL26	STAT6	Human	high
CCL3	CREB1	Human	high
CCL3	E2F1	Human	high
CCL3	IRF3	Human	low
CCL3	IRF4	Human	high
CCL3	IRF5	Human	low
CCL3	IRF7	Human	low
CCL3	NFKB1	Human	low
CCL3	RELA	Human	low
CCL3	RUNX1	Human	high
CCL3	STAT1	Human	low
CCL3L1	TBX21	Human	low
CCL4	CEBPB	Human	high
CCL4	CREB1	Human	high
CCL4	CREM	Human	high
CCL4	RELA	Human	low
CCL4	TBX21	Human	low
CCL4	YY1	Human	high
CCL5	ATF2	Human	low
CCL5	ATF3	Human	low
CCL5	CEBPA	Human	high
CCL5	CEBPB	Human	high
CCL5	CEBPD	Human	low
CCL5	ESR1	Human	low
CCL5	IRF3	Human	high
CCL5	IRF7	Human	high
CCL5	KLF13	Human	high
CCL5	NFATC2	Human	low
CCL5	NFKB2	Human	low
CCL5	RELB	Human	low
CCL5	STAT3	Human	high
CCL7	STAT6	Human	low
CCL8	STAT6	Human	low
CD40LG	EGR1	Human	low
CSF2	AHR	Human	low
CSF2	CREM	Human	high
CSF2	ELF1	Human	low
CSF2	ETS1	Human	high
CSF2	ETS2	Human	low
CSF2	FOS	Human	high
CSF2	HMGA1	Human	high
CSF2	JUN	Human	high
CSF2	NFATC1	Human	high
CSF2	NR3C1	Human	high
CSF2	RUNX1	Human	high
CSF2	SP1	Human	low
CSF2	STAT5B	Human	low
CSF2	YY1	Human	high
CSF3	EGR1	Human	low
CX3CL1	JUN	Human	high
CX3CL1	RELA	Human	high
CX3CL1	STAT1	Human	high
CX3CL1	STAT3	Human	high
CX3CL1	TP53	Human	high
CX3CL1	WT1	Human	low
CXCL1	GATA3	Human	low
CXCL1	HMGA1	Human	high
CXCL1	HSF1	Human	low
CXCL1	NFKB1	Human	high
CXCL1	PARP1	Human	low
CXCL1	SP1	Human	high
CXCL1	SP3	Human	low
CXCL1	TFAP2E	Human	high
CXCL1	VDR	Human	low
CXCL10	IRF2	Human	high
CXCL10	IRF5	Human	low
CXCL10	IRF7	Human	high
CXCL11	IRF1	Human	low
CXCL11	NFKB1	Human	low
CXCL11	RELA	Human	high
CXCL11	STAT1	Human	low
CXCL11	STAT3	Human	high
CXCL12	ESR1	Human	low
CXCL12	JUN	Human	high
CXCL12	MYB	Human	high
CXCL12	SNAI2	Human	high
CXCL12	SP1	Human	high
CXCL13	AHR	Human	high
CXCL14	SP1	Human	high
CXCL2	HSF1	Human	low
CXCL2	KLF6	Human	high
CXCL2	SMAD1	Human	high
CXCL3	ATF4	Human	low
CXCL3	NFKB1	Human	low
CXCL3	RELA	Human	high
CXCL3	XBP1	Human	low
CXCL4	GATA3	Human	low
CXCL5	EGR1	Human	low
CXCL5	HSF1	Human	low
CXCL5	NFKB1	Human	high
CXCL5	RELA	Human	high
CXCL5	SP1	Human	high
CXCL5	ZNF148	Human	high
CXCL6	FLI1	Human	high
CXCL6	HIF1A	Human	high
CXCL6	PITX2	Human	low
CXCL6	VDR	Human	low
CXCL8	AHR	Human	high
CXCL8	ATF4	Human	low
CXCL8	BACH1	Human	high
CXCL8	CEBPA	Human	high
CXCL8	CEBPD	Human	high
CXCL8	CREB1	Human	high
CXCL8	DDIT3	Human	high
CXCL8	EGR1	Human	high
CXCL8	ELF4	Human	high
CXCL8	EPAS1	Human	low
CXCL8	ESR1	Human	high
CXCL8	ETS2	Human	low
CXCL8	ETV4	Human	low
CXCL8	FOS	Human	high
CXCL8	FOSB	Human	low
CXCL8	HIF1A	Human	high
CXCL8	HSF1	Human	low
CXCL8	IRF1	Human	low
CXCL8	IRF3	Human	low
CXCL8	JUN	Human	high
CXCL8	JUND	Human	high
CXCL8	KLF6	Human	high
CXCL8	LMX1B	Human	high
CXCL8	MAFK	Human	high
CXCL8	MITF	Human	high
CXCL8	MXI1	Human	low
CXCL8	MYC	Human	high
CXCL8	NFE2L2	Human	low
CXCL8	NFKB2	Human	low
CXCL8	NKRF	Human	low
CXCL8	NR3C1	Human	low
CXCL8	POU2F1	Human	high
CXCL8	REL	Human	low
CXCL8	SMAD2	Human	high
CXCL8	SOHLH2	Human	high
CXCL8	SP1	Human	high
CXCL8	SPI1	Human	high
CXCL8	STAT3	Human	high
CXCL8	STAT6	Human	low
CXCL8	TCF4	Human	high
CXCL8	TWIST1	Human	high
CXCL8	VDR	Human	high
CXCL8	XBP1	Human	low
CXCL8	YY1	Human	high
FASLG	ATF2	Human	low
FASLG	EGR1	Human	low
FASLG	JUN	Human	low
IFNA1	IRF1	Human	high
IFNA1	IRF5	Human	high
IFNA1	IRF8	Human	low
IFNA1	STAT1	Human	low
IFNA10	IRF5	Human	low
IFNA10	IRF7	Human	low
IFNA11	IRF2	Human	low
IFNA11	PITX1	Human	low
IFNA13	IRF1	Human	low
IFNA13	IRF5	Human	high
IFNA13	IRF7	Human	low
IFNA14	IRF1	Human	low
IFNA14	IRF3	Human	low
IFNA14	IRF5	Human	high
IFNA14	IRF7	Human	high
IFNA16	IRF7	Human	low
IFNA17	IRF5	Human	low
IFNA17	IRF7	Human	low
IFNA2	IRF1	Human	low
IFNA2	IRF5	Human	low
IFNA2	IRF7	Human	high
IFNA21	IRF5	Human	low
IFNA4	IRF2	Human	low
IFNA5	IRF3	Human	low
IFNA5	IRF5	Human	low
IFNA5	IRF7	Human	low
IFNA5	PITX1	Human	low
IFNA6	IRF1	Human	low
IFNA7	IRF7	Human	high
IFNA8	IRF5	Human	low
IFNA8	IRF7	Human	low
IFNB1	ATF2	Human	high
IFNB1	HMGA1	Human	low
IFNB1	IRF4	Human	low
IFNB1	JUN	Human	high
IFNB1	KLF4	Human	high
IFNB1	SPI1	Human	high
IFNB1	STAT1	Human	high
IFNG	ATF1	Human	low
IFNG	ATF2	Human	high
IFNG	EGR1	Human	high
IFNG	HMBOX1	Human	low
IFNG	PARP1	Human	low
IFNG	PROX1	Human	high
IFNG	RXRB	Human	high
IFNG	SMAD2	Human	low
IFNG	SMAD3	Human	high
IFNG	SMAD4	Human	low
IFNG	SP1	Human	low
IFNG	STAT5A	Human	high
IFNG	STAT5B	Human	low
IFNG	STAT6	Human	high
IFNG	TCF7	Human	high
IFNG	USF1	Human	low
IFNG	VDR	Human	high
IFNG	YY1	Human	high
IFNL1	IRF1	Human	high
IFNL1	IRF3	Human	high
IFNL1	IRF7	Human	high
IFNL1	IRF8	Human	high
IFNL1	NFKB1	Human	high
IFNL1	NFKB2	Human	low
IFNL1	REL	Human	low
IFNL1	RELA	Human	high
IFNL1	RELB	Human	low
IFNL3	IRF1	Human	high
IFNL3	IRF3	Human	high
IFNL3	IRF7	Human	high
IFNL3	IRF8	Human	high
IFNL3	NFKB1	Human	low
IFNL3	NFKB2	Human	low
IFNL3	RELA	Human	high
IFNL3	RELB	Human	low
IL10	ATF1	Human	high
IL10	CEBPA	Human	high
IL10	FOS	Human	high
IL10	FOXP3	Human	high
IL10	HMGA1	Human	low
IL10	IRF2	Human	low
IL10	IRF8	Human	high
IL10	MAFK	Human	low
IL10	NFKB1	Human	low
IL10	NFYA	Human	low
IL10	NFYB	Human	low
IL10	NFYC	Human	low
IL10	RXRA	Human	low
IL10	SPIB	Human	low
IL10	STAT5A	Human	high
IL10	STAT5B	Human	high
IL10	VDR	Human	high
IL11	ATF2	Human	low
IL11	HMGA2	Human	high
IL12A	AR	Human	high
IL12A	IRF4	Human	low
IL12A	IRF8	Human	high
IL12A	IRF9	Human	low
IL12A	SP1	Human	high
IL12A	STAT1	Human	high
IL12A	STAT2	Human	low
IL12B	CEBPB	Human	low
IL12B	JUN	Human	high
IL12B	MAFK	Human	high
IL12B	PARP1	Human	high
IL12B	RELB	Human	high
IL12B	RXRA	Human	low
IL12B	SP1	Human	high
IL12B	SP3	Human	low
IL12B	SPI1	Human	high
IL12B	STAT1	Human	low
IL12B	VDR	Human	low
IL13	CEBPB	Human	low
IL13	E2F6	Human	low
IL13	IRF4	Human	low
IL13	MYB	Human	high
IL13	NR3C1	Human	low
IL13	STAT3	Human	low
IL13	STAT6	Human	high
IL13	TBX21	Human	high
IL15	EGR1	Human	low
IL16	GABPA	Human	high
IL16	GABPB1	Human	high
IL17A	FOXP3	Human	low
IL17A	NFATC1	Human	high
IL17A	NFATC2	Human	high
IL17A	NFKB1	Human	low
IL17A	RELA	Human	low
IL17C	NFKB1	Human	high
IL17C	RELA	Human	high
IL18	ATF2	Human	low
IL18	ATF4	Human	low
IL18	NFKB1	Human	low
IL18	RELA	Human	low
IL19	RELA	Human	low
IL19	STAT6	Human	high
IL1A	FOS	Human	low
IL1A	GATA1	Human	high
IL1A	NR3C1	Human	low
IL1A	REL	Human	low
IL1A	SP1	Human	low
IL1B	AHR	Human	high
IL1B	CREB1	Human	high
IL1B	E2F1	Human	high
IL1B	FOXO1	Human	low
IL1B	HMGB1	Human	high
IL1B	HSF1	Human	high
IL1B	IRF1	Human	low
IL1B	NFIL3	Human	high
IL1B	NR3C1	Human	low
IL1B	REL	Human	high
IL1B	RELB	Human	low
IL1B	SP1	Human	high
IL1B	STAT1	Human	low
IL1B	STAT3	Human	low
IL1B	YY1	Human	high
IL1RN	ATF2	Human	low
IL1RN	FOS	Human	high
IL1RN	JUN	Human	high
IL1RN	NFATC1	Human	low
IL1RN	NFKB1	Human	low
IL1RN	PPARA	Human	low
IL1RN	RELA	Human	high
IL1RN	SPI1	Human	low
IL1RN	STAT3	Human	high
IL1RN	STAT6	Human	low
IL2	BACH2	Human	high
IL2	CREB1	Human	low
IL2	CREM	Human	high
IL2	EGR4	Human	high
IL2	ETS1	Human	low
IL2	HMGA1	Human	high
IL2	IKZF3	Human	high
IL2	KLF2	Human	high
IL2	RXRA	Human	high
IL2	SATB1	Human	high
IL2	TCF7	Human	high
IL2	VDR	Human	high
IL20	NFKB1	Human	high
IL20	RELA	Human	high
IL21	JUND	Human	low
IL21	NFKB2	Human	low
IL21	RELB	Human	low
IL21	STAT2	Human	low
IL22	AHR	Human	low
IL22	FOXP3	Human	high
IL23A	DDIT3	Human	high
IL23A	E2F1	Human	high
IL24	CEBPA	Human	low
IL24	CEBPB	Human	high
IL24	EZH2	Human	high
IL27	NFKB1	Human	low
IL3	EGR1	Human	high
IL3	EGR2	Human	low
IL3	ELF1	Human	high
IL3	FOS	Human	low
IL3	JUN	Human	high
IL3	JUNB	Human	high
IL3	JUND	Human	high
IL3	NFATC1	Human	low
IL3	NFATC2	Human	low
IL3	POU2F1	Human	low
IL3	POU2F2	Human	low
IL3	RUNX1	Human	high
IL3	VEZF1	Human	high
IL32	ATF2	Human	low
IL32	CREB1	Human	high
IL32	JUN	Human	low
IL32	NFKB1	Human	high
IL32	NFKB2	Human	low
IL32	RELA	Human	high
IL32	RELB	Human	low
IL4	AHR	Human	low
IL4	CEBPG	Human	low
IL4	CREM	Human	low
IL4	EGR2	Human	low
IL4	EGR3	Human	low
IL4	FOS	Human	low
IL4	IRF2	Human	high
IL4	LEF1	Human	high
IL4	MYB	Human	high
IL4	NFYA	Human	low
IL4	NFYB	Human	low
IL4	NR3C1	Human	high
IL4	REL	Human	high
IL4	SATB1	Human	high
IL4	STAT3	Human	low
IL4	YY1	Human	high
IL5	ETS2	Human	low
IL5	FOSL2	Human	low
IL5	GATA2	Human	high
IL5	JUND	Human	low
IL5	MYB	Human	low
IL5	NFATC1	Human	high
IL5	NFATC2	Human	high
IL5	NR3C1	Human	high
IL5	NSD2	Human	high
IL5	PAX2	Human	high
IL5	SATB1	Human	high
IL5	STAT3	Human	low
IL5	STAT5A	Human	low
IL5	TBX21	Human	low
IL5	YY1	Human	low
IL6	ARNT	Human	high
IL6	CEBPD	Human	high
IL6	DDIT3	Human	low
IL6	EGR2	Human	high
IL6	EHF	Human	high
IL6	ESR1	Human	low
IL6	FOSL1	Human	low
IL6	FOXA1	Human	high
IL6	FOXP3	Human	high
IL6	HSF1	Human	low
IL6	IRF1	Human	low
IL6	IRF2	Human	low
IL6	IRF3	Human	low
IL6	JUND	Human	high
IL6	LMX1B	Human	high
IL6	MAFK	Human	high
IL6	NKX6-1	Human	high
IL6	NR3C1	Human	low
IL6	POU2F1	Human	high
IL6	PPARA	Human	low
IL6	RBPJ	Human	high
IL6	SP1	Human	low
IL6	SPI1	Human	high
IL6	TP63	Human	high
IL6	TWIST1	Human	high
IL6	VDR	Human	low
IL6	XBP1	Human	low
IL6	YY1	Human	high
IL7	IRF1	Human	high
IL7	IRF2	Human	high
IL7	IRF4	Human	high
IL7	SPIB	Human	low
KITLG	HIF1A	Human	high
KITLG	RELA	Human	low
LIF	ATF3	Human	high
LIF	EGR2	Human	high
LTA	MSC	Human	high
LTA	SALL4	Human	high
LTA	TCF3	Human	high
LTA	TFAP4	Human	low
OSM	EGR1	Human	low
OSM	RELA	Human	high
PF4V1	RUNX1	Human	low
TGFB1	AR	Human	high
TGFB1	ATF2	Human	low
TGFB1	EGR1	Human	high
TGFB1	FOS	Human	high
TGFB1	FOSB	Human	low
TGFB1	HIF1A	Human	low
TGFB1	JUN	Human	low
TGFB1	JUND	Human	low
TGFB1	KLF6	Human	high
TGFB1	LMO2	Human	high
TGFB1	REL	Human	low
TGFB1	SMAD2	Human	low
TGFB1	SMAD3	Human	low
TGFB1	SP1	Human	high
TGFB1	TFAP4	Human	high
TGFB1	USF2	Human	high
TGFB1	WT1	Human	high
TGFB2	ATF1	Human	high
TGFB2	ATF2	Human	high
TGFB2	CREB1	Human	low
TGFB2	RXRA	Human	low
TGFB2	USF1	Human	high
TGFB2	USF2	Human	high
TGFB2	VDR	Human	high
TGFB3	HIF1A	Human	low
TNF	CREB1	Human	low
TNF	CREM	Human	high
TNF	E2F1	Human	high
TNF	EGR4	Human	high
TNF	ELK1	Human	high
TNF	ESR1	Human	high
TNF	ESR2	Human	high
TNF	EZH2	Human	low
TNF	HMGB1	Human	high
TNF	HMGB2	Human	high
TNF	IRF3	Human	low
TNF	IRF4	Human	high
TNF	MAFK	Human	high
TNF	NFAT5	Human	high
TNF	NFATC1	Human	high
TNF	SALL4	Human	high
TNF	SP3	Human	low
TNF	STAT1	Human	low
TNF	YY1	Human	low
TNFSF10	FOXO1	Human	high
TNFSF10	IRF1	Human	high
TNFSF10	IRF2	Human	low
TNFSF10	IRF3	Human	high
TNFSF10	IRF4	Human	high
TNFSF10	IRF5	Human	high
TNFSF10	IRF7	Human	low
TNFSF10	NFATC1	Human	high
TNFSF10	NFATC2	Human	high
TNFSF10	NFATC3	Human	high
TNFSF10	NFATC4	Human	low
TNFSF10	NFIL3	Human	high
TNFSF10	NFKB1	Human	high
TNFSF10	REL	Human	high
TNFSF10	RUNX1	Human	high
TNFSF10	RXRA	Human	low
TNFSF10	SP1	Human	high
TNFSF10	SPI1	Human	high
TNFSF10	SPIB	Human	low
TNFSF10	STAT1	Human	high
TNFSF10	STAT5B	Human	high
TNFSF10	TP63	Human	low
TNFSF11	ATF4	Human	high
TNFSF11	CEBPB	Human	high
TNFSF11	DACH1	Human	low
TNFSF11	E2F1	Human	high
TNFSF11	HSF2	Human	high
TNFSF11	RXRA	Human	high
TNFSF11	SOX5	Human	high
TNFSF11	STAT1	Human	high
TNFSF11	STAT6	Human	high
TNFSF13B	AHR	Human	high
TNFSF13B	HIF1A	Human	high
TNFSF13B	IRF1	Human	high
TNFSF13B	NFATC1	Human	high
TNFSF13B	NFATC2	Human	high
TNFSF13B	NFKB1	Human	low
TNFSF13B	NFKB2	Human	low
TNFSF13B	REL	Human	high
TNFSF13B	RELB	Human	high
TNFSF13B	STAT1	Human	low
TNFSF14	ETS1	Human	high
TNFSF14	ETS2	Human	low
TNFSF14	NFATC1	Human	low
TNFSF14	NFATC2	Human	low
TNFSF14	SP1	Human	high
TNFSF15	JUN	Human	high
CCL1	BCL6	Human	low
CCL11	BCL6	Human	low
CCL19	RELB	Human	high
CCL2	ATF2	Human	low
CCL2	BCL6	Human	low
CCL2	CEBPB	Human	high
CCL2	HIF1A	Human	high
CCL2	JUN	Human	high
CCL2	NFIC	Human	low
CCL2	NFKB1	Human	high
CCL2	RELA	Human	high
CCL2	SP1	Human	high
CCL2	STAT1	Human	high
CCL2	STAT3	Human	high
CCL20	FOXO1	Human	high
CCL20	NFKB1	Human	low
CCL20	RELA	Human	high
CCL3	CEBPB	Human	high
CCL3	TBX21	Human	high
CCL5	CREB1	Human	low
CCL5	IRF1	Human	high
CCL5	IRF2	Human	low
CCL5	IRF5	Human	low
CCL5	JUN	Human	high
CCL5	JUND	Human	low
CCL5	NFKB1	Human	high
CCL5	REL	Human	high
CCL5	RELA	Human	high
CCL5	SP1	Human	high
CCL5	SPI1	Human	low
CCL5	STAT1	Human	high
CCL7	BCL6	Human	low
CCL7	LEF1	Human	low
CCL8	BCL6	Human	low
CSF2	NFKB1	Human	high
CSF2	REL	Human	high
CSF2	RELA	Human	high
CSF2	STAT5A	Human	low
CSF3	CEBPB	Human	low
CSF3	NFKB1	Human	low
CSF3	POU2F2	Human	low
CSF3	RELA	Human	high
CXCL1	RELA	Human	low
CXCL10	IRF1	Human	high
CXCL10	IRF3	Human	high
CXCL10	NFKB1	Human	high
CXCL10	RELA	Human	high
CXCL10	STAT1	Human	high
CXCL11	IRF2	Human	low
CXCL12	TWIST1	Human	high
CXCL13	RELB	Human	high
CXCL2	NFKB1	Human	low
CXCL2	REL	Human	low
CXCL2	RELA	Human	high
CXCL8	CEBPB	Human	high
CXCL8	NFKB1	Human	high
CXCL8	RELA	Human	high
CXCL9	IRF4	Human	low
CXCL9	NFKB1	Human	high
CXCL9	RELA	Human	high
CXCL9	STAT1	Human	low
EBI3	RELA	Human	low
IFNA1	IRF3	Human	high
IFNA1	IRF7	Human	high
IFNA1	MAFB	Human	low
IFNA11	IRF3	Human	low
IFNA11	IRF7	Human	low
IFNA2	IRF3	Human	high
IFNA4	IRF1	Human	low
IFNA4	IRF3	Human	high
IFNA4	IRF5	Human	high
IFNA4	IRF7	Human	high
IFNA4	IRF8	Human	low
IFNA7	IRF3	Human	low
IFNB1	IRF1	Human	high
IFNB1	IRF2	Human	high
IFNB1	IRF3	Human	high
IFNB1	IRF5	Human	high
IFNB1	IRF7	Human	high
IFNB1	IRF8	Human	high
IFNB1	MAFB	Human	high
IFNB1	NFKB1	Human	high
IFNB1	NFKB2	Human	high
IFNB1	PRDM1	Human	low
IFNB1	REL	Human	high
IFNB1	RELA	Human	high
IFNB1	RELB	Human	low
IFNB1	YY1	Human	high
IFNG	ATF3	Human	high
IFNG	CREB1	Human	high
IFNG	CREM	Human	low
IFNG	FOS	Human	low
IFNG	GATA3	Human	low
IFNG	JUN	Human	high
IFNG	NFATC1	Human	low
IFNG	NFATC2	Human	low
IFNG	NFKB1	Human	low
IFNG	PPARG	Human	low
IFNG	REL	Human	low
IFNG	RELA	Human	high
IFNG	STAT1	Human	low
IFNG	STAT3	Human	low
IFNG	STAT4	Human	high
IFNG	TBX21	Human	high
IL10	AHR	Human	high
IL10	CEBPB	Human	low
IL10	CREB1	Human	high
IL10	IRF1	Human	high
IL10	IRF4	Human	high
IL10	JUN	Human	low
IL10	MAF	Human	high
IL10	MEIS1	Human	low
IL10	NFATC1	Human	low
IL10	NFATC2	Human	low
IL10	PBX1	Human	high
IL10	PKNOX1	Human	low
IL10	RELA	Human	low
IL10	SP1	Human	high
IL10	SPI1	Human	low
IL10	STAT1	Human	high
IL10	STAT3	Human	high
IL11	FOSL1	Human	low
IL11	FOSL2	Human	low
IL11	JUN	Human	low
IL11	JUND	Human	low
IL12A	IRF1	Human	high
IL12A	IRF3	Human	high
IL12A	IRF5	Human	low
IL12A	IRF7	Human	low
IL12A	NFKB1	Human	low
IL12A	REL	Human	low
IL12A	RELA	Human	low
IL12B	FOS	Human	high
IL12B	IRF1	Human	high
IL12B	IRF5	Human	high
IL12B	IRF8	Human	high
IL12B	KLF1	Human	high
IL12B	NFKB1	Human	high
IL12B	REL	Human	high
IL12B	RELA	Human	high
IL13	GATA3	Human	high
IL13	JUN	Human	low
IL13	NFATC1	Human	low
IL13	NFATC2	Human	low
IL17A	RORA	Human	low
IL17A	RORC	Human	high
IL18	SPI1	Human	high
IL1A	JUN	Human	low
IL1A	RELA	Human	high
IL1B	CEBPB	Human	high
IL1B	IRF4	Human	low
IL1B	IRF8	Human	high
IL1B	JUN	Human	high
IL1B	NFKB1	Human	high
IL1B	RELA	Human	high
IL1B	SPI1	Human	high
IL2	EGR1	Human	high
IL2	FOS	Human	high
IL2	FOXP3	Human	high
IL2	IRF4	Human	high
IL2	JUN	Human	low
IL2	JUNB	Human	low
IL2	NFATC1	Human	high
IL2	NFATC2	Human	high
IL2	NFATC3	Human	high
IL2	NFKB1	Human	high
IL2	POU2F1	Human	high
IL2	POU2F2	Human	low
IL2	REL	Human	high
IL2	RELA	Human	high
IL2	RUNX1	Human	low
IL2	SP1	Human	low
IL21	STAT1	Human	low
IL21	STAT3	Human	high
IL21	STAT4	Human	low
IL22	RORC	Human	low
IL23A	ATF2	Human	low
IL23A	IRF3	Human	low
IL23A	JUN	Human	low
IL23A	NFKB1	Human	low
IL23A	REL	Human	low
IL23A	RELA	Human	low
IL24	JUN	Human	high
IL27	IRF1	Human	high
IL27	IRF3	Human	high
IL27	RELA	Human	low
IL3	CTCF	Human	low
IL4	BCL6	Human	low
IL4	BCL6B	Human	low
IL4	CEBPB	Human	high
IL4	EGR1	Human	high
IL4	GATA3	Human	high
IL4	IRF1	Human	high
IL4	IRF4	Human	high
IL4	JUN	Human	low
IL4	JUNB	Human	high
IL4	MAF	Human	low
IL4	NFATC1	Human	high
IL4	NFATC2	Human	high
IL4	NFKB1	Human	high
IL4	POU2F1	Human	high
IL4	POU2F2	Human	low
IL4	RELA	Human	high
IL4	SPI1	Human	low
IL4	STAT6	Human	high
IL4	TBX21	Human	high
IL5	ETS1	Human	high
IL5	FOS	Human	high
IL5	GATA3	Human	high
IL5	GATA4	Human	high
IL5	JUN	Human	high
IL5	POU2F1	Human	high
IL5	POU2F2	Human	high
IL6	AHR	Human	high
IL6	ATF3	Human	low
IL6	ATF4	Human	low
IL6	CEBPB	Human	high
IL6	CREB1	Human	low
IL6	FOS	Human	high
IL6	GBX2	Human	high
IL6	IRF5	Human	high
IL6	JUN	Human	high
IL6	JUNB	Human	high
IL6	KLF4	Human	high
IL6	NFKB1	Human	high
IL6	REL	Human	high
IL6	RELA	Human	high
IL6	STAT1	Human	low
IL6	STAT3	Human	high
IL9	NFATC2	Human	low
IL9	NFKB1	Human	low
IL9	RELA	Human	low
IL9	STAT5A	Human	low
LIF	TP53	Human	high
OSM	STAT5B	Human	high
TGFB1	FOSL2	Human	low
TGFB1	FOXO1	Human	high
TGFB1	PPARD	Human	low
TGFB1	RELA	Human	high
TGFB1	STAT3	Human	high
TGFB1	USF1	Human	high
TNF	ATF2	Human	high
TNF	CEBPB	Human	high
TNF	EGR1	Human	high
TNF	ETS1	Human	high
TNF	ETS2	Human	high
TNF	FOS	Human	high
TNF	IRF1	Human	low
TNF	IRF5	Human	high
TNF	JUN	Human	high
TNF	NFATC2	Human	high
TNF	NFKB1	Human	high
TNF	REL	Human	low
TNF	RELA	Human	high
TNF	RELB	Human	high
TNF	SP1	Human	high
TNF	SPI1	Human	high
TNF	TWIST1	Human	high
TNFSF10	PPARG	Human	high
TNFSF11	VDR	Human	high
TNFSF13B	RELA	Human	low
TNFSF15	NFKB1	Human	high
CCL1	EGR2	Mouse	high
CCL12	ATF3	Mouse	low
CCL12	ETV5	Mouse	low
CCL12	ETV6	Mouse	low
CCL12	HIF1A	Mouse	low
CCL12	JUN	Mouse	low
CCL17	BCL6	Mouse	low
CCL2	ETV6	Mouse	low
CCL2	FLI1	Mouse	high
CCL2	FOS	Mouse	high
CCL2	FOXO1	Mouse	low
CCL2	JUNB	Mouse	low
CCL2	NR1H4	Mouse	high
CCL2	PRDM1	Mouse	high
CCL2	SMAD3	Mouse	high
CCL2	SP3	Mouse	high
CCL2	TFAP2B	Mouse	high
CCL20	STAT3	Mouse	low
CCL21	RELB	Mouse	low
CCL24	NR1H3	Mouse	high
CCL25	CDX1	Mouse	high
CCL25	CDX2	Mouse	high
CCL3	ATF3	Mouse	low
CCL3	ATF7	Mouse	high
CCL3	BCL6	Mouse	low
CCL3	MEIS1	Mouse	low
CCL4	ATF3	Mouse	high
CCL4	BCL6	Mouse	low
CCL4	JUN	Mouse	low
CCL4	MEIS1	Mouse	low
CCL5	FOS	Mouse	low
CCL5	HIF1A	Mouse	high
CCL5	IRF8	Mouse	high
CCL6	BCL6	Mouse	low
CCL7	ETV5	Mouse	low
CCL7	ETV6	Mouse	low
CCL7	JUN	Mouse	low
CCL8	CEBPB	Mouse	high
CCL8	PRDM1	Mouse	high
CCL8	YY1	Mouse	low
CCL9	EBF1	Mouse	high
CCL9	ETV5	Mouse	high
CCL9	RELA	Mouse	low
CSF1	ATF3	Mouse	low
CSF1	BCL6	Mouse	high
CSF1	EGR1	Mouse	low
CSF1	FOS	Mouse	low
CSF1	GFI1	Mouse	high
CSF1	JUN	Mouse	low
CSF1	NFKB1	Mouse	high
CSF1	PPARG	Mouse	high
CSF1	REL	Mouse	low
CSF1	RELA	Mouse	high
CSF1	SP1	Mouse	low
CSF1	SP3	Mouse	low
CSF1	SPI1	Mouse	low
CSF1	WT1	Mouse	high
CSF2	GATA2	Mouse	high
CSF2	NFATC2	Mouse	low
CSF2	NFKB2	Mouse	high
CSF2	PRDM1	Mouse	high
CSF2	STAT4	Mouse	high
CSF3	FOS	Mouse	low
CSF3	HSF1	Mouse	high
CXCL1	SMAD2	Mouse	low
CXCL1	SMAD3	Mouse	low
CXCL10	JUN	Mouse	low
CXCL11	BCL6	Mouse	low
CXCL12	EBF1	Mouse	high
CXCL12	ETV5	Mouse	high
CXCL12	FOXC1	Mouse	high
CXCL12	RELA	Mouse	low
CXCL12	RELB	Mouse	low
CXCL12	SMAD1	Mouse	low
CXCL12	SMAD4	Mouse	high
CXCL13	NFKB2	Mouse	low
CXCL14	BCL6	Mouse	low
CXCL14	IRF8	Mouse	low
CXCL2	ATF7	Mouse	high
CXCL2	BCL6	Mouse	low
CXCL2	ETV5	Mouse	low
CXCL2	FLI1	Mouse	high
CXCL2	JUN	Mouse	high
CXCL2	SP1	Mouse	low
CXCL3	PPARG	Mouse	high
CXCL5	EBF1	Mouse	low
CXCL5	ETV5	Mouse	low
CXCL5	NR3C1	Mouse	low
CXCL8	CEBPG	Mouse	low
CXCL8	IRF5	Mouse	low
CXCL9	IRF8	Mouse	low
CXCL9	JUN	Mouse	low
CXCL9	SPI1	Mouse	high
CXCL9	STAT3	Mouse	low
CXCL9	STAT5A	Mouse	low
CXCL9	STAT5B	Mouse	low
EBI3	NFKB1	Mouse	high
EBI3	SPI1	Mouse	high
IFNA12	IRF3	Mouse	low
IFNA2	ELF4	Mouse	high
IFNA5	IRF8	Mouse	low
IFNA8	ELF4	Mouse	low
IFNB1	ATF3	Mouse	high
IFNB1	ELF4	Mouse	high
IFNB1	PPARG	Mouse	high
IFNB1	XBP1	Mouse	high
IFNB1	ZFP64	Mouse	high
IFNG	BCL6	Mouse	low
IFNG	BHLHE40	Mouse	high
IFNG	CTCF	Mouse	low
IFNG	EOMES	Mouse	high
IFNG	EZH2	Mouse	high
IFNG	FOXP3	Mouse	high
IFNG	ID1	Mouse	low
IFNG	IKZF1	Mouse	low
IFNG	IRF4	Mouse	low
IFNG	RUNX1	Mouse	high
IFNG	RUNX3	Mouse	high
IFNL3	ELF4	Mouse	low
IL10	ATF3	Mouse	low
IL10	BATF	Mouse	high
IL10	BCL11B	Mouse	high
IL10	CEBPD	Mouse	high
IL10	CTCF	Mouse	low
IL10	ETS1	Mouse	high
IL10	ETV5	Mouse	high
IL10	ETV6	Mouse	low
IL10	FOXD3	Mouse	high
IL10	FOXO4	Mouse	high
IL10	GABPA	Mouse	low
IL10	GATA3	Mouse	high
IL10	ID2	Mouse	low
IL10	IKZF1	Mouse	high
IL10	JUNB	Mouse	low
IL10	MEF2A	Mouse	low
IL10	MEF2D	Mouse	high
IL10	NFAT5	Mouse	low
IL10	NFE2L2	Mouse	high
IL10	NFIL3	Mouse	high
IL10	PRDM1	Mouse	high
IL10	SMAD4	Mouse	high
IL10	SP3	Mouse	high
IL10	STAT4	Mouse	low
IL10	STAT6	Mouse	low
IL10	WT1	Mouse	high
IL11	FOSB	Mouse	low
IL11	JUNB	Mouse	low
IL11	SMAD1	Mouse	low
IL12A	NFKB2	Mouse	low
IL12A	STAT3	Mouse	high
IL12B	AHR	Mouse	low
IL12B	ATF3	Mouse	high
IL12B	ETV6	Mouse	low
IL12B	IRF4	Mouse	low
IL12B	IRF7	Mouse	low
IL12B	JUNB	Mouse	high
IL12B	NFATC1	Mouse	high
IL12B	NFATC2	Mouse	low
IL12B	NFATC4	Mouse	low
IL12B	NFIL3	Mouse	high
IL12B	NFKB2	Mouse	high
IL12B	STAT3	Mouse	low
IL13	CTCF	Mouse	high
IL13	EGR1	Mouse	high
IL13	ETS1	Mouse	low
IL13	EZH2	Mouse	low
IL13	FOS	Mouse	low
IL13	GATA1	Mouse	high
IL13	GATA2	Mouse	high
IL13	GFI1	Mouse	low
IL13	IKZF1	Mouse	low
IL13	JUNB	Mouse	low
IL13	NFIL3	Mouse	high
IL13	STAT5A	Mouse	low
IL13	STAT5B	Mouse	low
IL15	IRF1	Mouse	high
IL15	IRF3	Mouse	low
IL15	NFKB1	Mouse	high
IL15	RELA	Mouse	high
IL17A	AHR	Mouse	high
IL17A	BATF	Mouse	low
IL17A	EOMES	Mouse	low
IL17A	ETV5	Mouse	high
IL17A	EZH2	Mouse	high
IL17A	GFI1	Mouse	high
IL17A	HNF1A	Mouse	low
IL17A	IRF4	Mouse	high
IL17A	JUN	Mouse	high
IL17A	KLF4	Mouse	high
IL17A	NR2F6	Mouse	low
IL17A	RBPJ	Mouse	low
IL17A	RUNX1	Mouse	low
IL17A	SREBF1	Mouse	high
IL17A	STAT1	Mouse	high
IL17A	STAT3	Mouse	high
IL17A	TBX21	Mouse	low
IL17F	ETV5	Mouse	high
IL17F	EZH2	Mouse	low
IL17F	GFI1	Mouse	low
IL17F	HNF1A	Mouse	low
IL17F	PRDM1	Mouse	low
IL17F	RORA	Mouse	low
IL17F	RORC	Mouse	low
IL17F	STAT3	Mouse	high
IL17F	TBX21	Mouse	low
IL18	BCL6	Mouse	high
IL18	FOS	Mouse	low
IL18	IRF1	Mouse	low
IL18	IRF8	Mouse	high
IL18	JUN	Mouse	low
IL19	ETV6	Mouse	low
IL1A	BCL6	Mouse	high
IL1A	ETV6	Mouse	low
IL1A	NFE2L2	Mouse	high
IL1A	SP7	Mouse	high
IL1B	ATF3	Mouse	high
IL1B	BCL6	Mouse	low
IL1B	IRF5	Mouse	low
IL1B	KLF4	Mouse	high
IL1B	NFATC2	Mouse	high
IL1B	NFE2L2	Mouse	high
IL1RN	MEF2A	Mouse	low
IL1RN	NRF1	Mouse	low
IL2	FOSB	Mouse	low
IL2	FOSL2	Mouse	low
IL2	IKZF1	Mouse	low
IL2	IKZF2	Mouse	high
IL2	JUND	Mouse	low
IL2	MAFK	Mouse	high
IL2	NR2F6	Mouse	low
IL2	PPARG	Mouse	low
IL2	SMAD2	Mouse	high
IL2	SMAD3	Mouse	high
IL2	ZEB1	Mouse	high
IL21	AHR	Mouse	high
IL21	BATF	Mouse	high
IL21	ETV5	Mouse	low
IL21	IKZF1	Mouse	low
IL21	IRF4	Mouse	high
IL21	JUN	Mouse	low
IL21	MAF	Mouse	high
IL21	NFATC1	Mouse	low
IL21	NFATC2	Mouse	high
IL21	REL	Mouse	high
IL21	RORA	Mouse	low
IL21	RORC	Mouse	low
IL21	TBX21	Mouse	high
IL22	IKZF1	Mouse	low
IL22	RORA	Mouse	low
IL22	STAT3	Mouse	high
IL23A	ATF4	Mouse	low
IL23A	BATF	Mouse	low
IL23A	FOS	Mouse	low
IL23A	IRF1	Mouse	high
IL23A	IRF4	Mouse	low
IL23A	NFKB2	Mouse	low
IL23A	SMAD3	Mouse	high
IL23A	STAT3	Mouse	high
IL24	ETS1	Mouse	high
IL24	GATA3	Mouse	high
IL24	STAT6	Mouse	high
IL27	FLI1	Mouse	high
IL27	FOS	Mouse	low
IL27	IRF7	Mouse	high
IL27	IRF8	Mouse	high
IL27	IRF9	Mouse	high
IL27	JUNB	Mouse	low
IL27	REL	Mouse	high
IL27	STAT2	Mouse	low
IL3	ETS1	Mouse	low
IL3	GATA3	Mouse	low
IL31	FOS	Mouse	low
IL31	JUN	Mouse	low
IL31	JUNB	Mouse	high
IL31	NFATC2	Mouse	high
IL31	RELA	Mouse	low
IL31	SMAD3	Mouse	low
IL33	GATA4	Mouse	high
IL34	SPI1	Mouse	low
IL36A	CEBPB	Mouse	high
IL36G	NFE2L2	Mouse	high
IL4	CEBPA	Mouse	low
IL4	CTCF	Mouse	high
IL4	ETS1	Mouse	low
IL4	EZH2	Mouse	high
IL4	GATA1	Mouse	high
IL4	GATA2	Mouse	high
IL4	IKZF1	Mouse	low
IL4	MAFK	Mouse	high
IL4	PPARG	Mouse	low
IL4	RUNX1	Mouse	low
IL4	RUNX3	Mouse	high
IL4	STAT5A	Mouse	low
IL4	STAT5B	Mouse	low
IL5	BCL6	Mouse	high
IL5	CTCF	Mouse	high
IL5	GFI1	Mouse	high
IL5	HMGB1	Mouse	low
IL5	JUNB	Mouse	low
IL6	BACH1	Mouse	low
IL6	BCL6	Mouse	high
IL6	CEBPG	Mouse	high
IL6	FLI1	Mouse	high
IL6	FOXO1	Mouse	low
IL6	FOXP1	Mouse	high
IL6	MAFF	Mouse	low
IL6	NFAT5	Mouse	high
IL6	NFATC3	Mouse	low
IL6	NFE2L2	Mouse	high
IL6	PRDM1	Mouse	high
IL6	RELB	Mouse	low
IL6	ZFP64	Mouse	high
IL9	BCL6	Mouse	high
IL9	EZH2	Mouse	low
IL9	FOXP3	Mouse	high
IL9	GATA1	Mouse	high
IL9	IRF4	Mouse	high
IL9	RBPJ	Mouse	high
IL9	REL	Mouse	low
IL9	SMAD2	Mouse	high
IL9	SMAD3	Mouse	high
IL9	SPI1	Mouse	high
IL9	STAT5B	Mouse	high
IL9	STAT6	Mouse	high
KITLG	JUN	Mouse	high
LIF	NFATC1	Mouse	low
LTA	STAT4	Mouse	low
LTB	EGR1	Mouse	low
LTB	NFKB1	Mouse	low
LTB	RELA	Mouse	low
OSM	STAT5A	Mouse	low
TGFB1	FOXP3	Mouse	low
TGFB1	MKX	Mouse	low
TGFB1	NFE2L2	Mouse	low
TGFB1	RXRA	Mouse	low
TGFB1	STAT6	Mouse	low
TGFB1	TFE3	Mouse	low
TGFB1	ZEB1	Mouse	low
TGFB2	E2F1	Mouse	low
TGFB2	IRF8	Mouse	low
TGFB2	MKX	Mouse	high
TGFB2	PAX3	Mouse	high
TGFB2	PAX6	Mouse	high
TGFB3	CREB1	Mouse	low
TGFB3	FOSL2	Mouse	low
TNF	AHR	Mouse	high
TNF	AR	Mouse	low
TNF	ATF1	Mouse	low
TNF	ATF3	Mouse	high
TNF	ATF7	Mouse	low
TNF	FOSB	Mouse	low
TNF	HSF1	Mouse	high
TNF	ID1	Mouse	low
TNF	IKZF1	Mouse	low
TNF	IRF2	Mouse	low
TNF	IRF8	Mouse	high
TNF	JUNB	Mouse	high
TNF	JUND	Mouse	low
TNF	NFATC4	Mouse	high
TNF	NRF1	Mouse	high
TNF	STAT3	Mouse	low
TNF	TWIST2	Mouse	high
TNF	ZFP64	Mouse	high
TNFSF10	FOXO3	Mouse	high
TNFSF11	ATF2	Mouse	high
TNFSF11	CREB1	Mouse	high
TNFSF11	EGR2	Mouse	high
TNFSF11	ESR1	Mouse	low
TNFSF11	NFATC3	Mouse	high
TNFSF11	NFYA	Mouse	high
TNFSF11	NFYB	Mouse	high
TNFSF11	NFYC	Mouse	low
TNFSF11	RUNX2	Mouse	high
TNFSF11	SMAD1	Mouse	low
TNFSF11	SP1	Mouse	high
TNFSF11	SP3	Mouse	high
TNFSF11	STAT3	Mouse	high
TNFSF13B	CREB1	Mouse	low
TNFSF13B	IRF8	Mouse	low
TNFSF13B	SMAD3	Mouse	low
TNFSF13B	SMAD4	Mouse	low
TNFSF13B	SMAD7	Mouse	low
TNFSF15	RELA	Mouse	high
TNFSF15	SP1	Mouse	low
TNFSF4	SPI1	Mouse	high
CCL1	BCL6	Mouse	low
CCL11	BCL6	Mouse	low
CCL19	RELB	Mouse	low
CCL2	ATF2	Mouse	low
CCL2	BCL6	Mouse	high
CCL2	CEBPB	Mouse	low
CCL2	HIF1A	Mouse	high
CCL2	JUN	Mouse	high
CCL2	NFIC	Mouse	low
CCL2	NFKB1	Mouse	high
CCL2	RELA	Mouse	high
CCL2	SP1	Mouse	high
CCL2	STAT1	Mouse	low
CCL2	STAT3	Mouse	low
CCL20	FOXO1	Mouse	low
CCL20	NFKB1	Mouse	low
CCL20	RELA	Mouse	high
CCL3	CEBPB	Mouse	low
CCL3	TBX21	Mouse	low
CCL5	CREB1	Mouse	low
CCL5	IRF1	Mouse	high
CCL5	IRF2	Mouse	low
CCL5	IRF5	Mouse	low
CCL5	JUN	Mouse	high
CCL5	JUND	Mouse	low
CCL5	NFKB1	Mouse	low
CCL5	REL	Mouse	high
CCL5	RELA	Mouse	high
CCL5	SP1	Mouse	low
CCL5	SPI1	Mouse	high
CCL5	STAT1	Mouse	low
CCL7	BCL6	Mouse	low
CCL7	LEF1	Mouse	low
CCL8	BCL6	Mouse	low
CSF2	NFKB1	Mouse	low
CSF2	REL	Mouse	high
CSF2	RELA	Mouse	high
CSF2	STAT5A	Mouse	low
CSF3	CEBPB	Mouse	high
CSF3	NFKB1	Mouse	low
CSF3	POU2F2	Mouse	high
CSF3	RELA	Mouse	high
CXCL1	RELA	Mouse	low
CXCL10	IRF1	Mouse	high
CXCL10	IRF3	Mouse	low
CXCL10	NFKB1	Mouse	low
CXCL10	RELA	Mouse	low
CXCL10	STAT1	Mouse	high
CXCL11	IRF2	Mouse	low
CXCL12	TWIST1	Mouse	low
CXCL13	RELB	Mouse	low
CXCL2	NFKB1	Mouse	high
CXCL2	REL	Mouse	low
CXCL2	RELA	Mouse	high
CXCL8	CEBPB	Mouse	low
CXCL8	NFKB1	Mouse	high
CXCL8	RELA	Mouse	high
CXCL9	IRF4	Mouse	high
CXCL9	NFKB1	Mouse	high
CXCL9	RELA	Mouse	high
CXCL9	STAT1	Mouse	high
EBI3	RELA	Mouse	high
IFNA1	IRF3	Mouse	high
IFNA1	IRF7	Mouse	high
IFNA1	MAFB	Mouse	low
IFNA11	IRF3	Mouse	low
IFNA11	IRF7	Mouse	low
IFNA2	IRF3	Mouse	high
IFNA4	IRF1	Mouse	high
IFNA4	IRF3	Mouse	high
IFNA4	IRF5	Mouse	high
IFNA4	IRF7	Mouse	high
IFNA4	IRF8	Mouse	high
IFNA7	IRF3	Mouse	low
IFNB1	IRF1	Mouse	high
IFNB1	IRF2	Mouse	low
IFNB1	IRF3	Mouse	high
IFNB1	IRF5	Mouse	low
IFNB1	IRF7	Mouse	high
IFNB1	IRF8	Mouse	high
IFNB1	MAFB	Mouse	low
IFNB1	NFKB1	Mouse	high
IFNB1	NFKB2	Mouse	high
IFNB1	PRDM1	Mouse	high
IFNB1	REL	Mouse	high
IFNB1	RELA	Mouse	high
IFNB1	RELB	Mouse	high
IFNB1	YY1	Mouse	high
IFNG	ATF3	Mouse	high
IFNG	CREB1	Mouse	low
IFNG	CREM	Mouse	low
IFNG	FOS	Mouse	low
IFNG	GATA3	Mouse	high
IFNG	JUN	Mouse	high
IFNG	NFATC1	Mouse	low
IFNG	NFATC2	Mouse	high
IFNG	NFKB1	Mouse	high
IFNG	PPARG	Mouse	low
IFNG	REL	Mouse	low
IFNG	RELA	Mouse	low
IFNG	STAT1	Mouse	high
IFNG	STAT3	Mouse	high
IFNG	STAT4	Mouse	high
IFNG	TBX21	Mouse	high
IL10	AHR	Mouse	high
IL10	CEBPB	Mouse	high
IL10	CREB1	Mouse	low
IL10	IRF1	Mouse	high
IL10	IRF4	Mouse	high
IL10	JUN	Mouse	low
IL10	MAF	Mouse	high
IL10	MEIS1	Mouse	low
IL10	NFATC1	Mouse	high
IL10	NFATC2	Mouse	low
IL10	PBX1	Mouse	low
IL10	PKNOX1	Mouse	low
IL10	RELA	Mouse	low
IL10	SP1	Mouse	high
IL10	SPI1	Mouse	low
IL10	STAT1	Mouse	low
IL10	STAT3	Mouse	high
IL11	FOSL1	Mouse	low
IL11	FOSL2	Mouse	low
IL11	JUN	Mouse	low
IL11	JUND	Mouse	low
IL12A	IRF1	Mouse	high
IL12A	IRF3	Mouse	low
IL12A	IRF5	Mouse	low
IL12A	IRF7	Mouse	low
IL12A	NFKB1	Mouse	high
IL12A	REL	Mouse	high
IL12A	RELA	Mouse	high
IL12B	FOS	Mouse	low
IL12B	IRF1	Mouse	high
IL12B	IRF5	Mouse	high
IL12B	IRF8	Mouse	high
IL12B	KLF1	Mouse	low
IL12B	NFKB1	Mouse	high
IL12B	REL	Mouse	high
IL12B	RELA	Mouse	high
IL13	GATA3	Mouse	high
IL13	JUN	Mouse	high
IL13	NFATC1	Mouse	high
IL13	NFATC2	Mouse	high
IL17A	RORA	Mouse	low
IL17A	RORC	Mouse	high
IL18	SPI1	Mouse	high
IL1A	JUN	Mouse	low
IL1A	RELA	Mouse	low
IL1B	CEBPB	Mouse	high
IL1B	IRF4	Mouse	low
IL1B	IRF8	Mouse	low
IL1B	JUN	Mouse	low
IL1B	NFKB1	Mouse	low
IL1B	RELA	Mouse	high
IL1B	SPI1	Mouse	high
IL2	EGR1	Mouse	high
IL2	FOS	Mouse	high
IL2	FOXP3	Mouse	high
IL2	IRF4	Mouse	low
IL2	JUN	Mouse	high
IL2	JUNB	Mouse	low
IL2	NFATC1	Mouse	high
IL2	NFATC2	Mouse	high
IL2	NFATC3	Mouse	high
IL2	NFKB1	Mouse	high
IL2	POU2F1	Mouse	high
IL2	POU2F2	Mouse	high
IL2	REL	Mouse	high
IL2	RELA	Mouse	high
IL2	RUNX1	Mouse	high
IL2	SP1	Mouse	high
IL21	STAT1	Mouse	low
IL21	STAT3	Mouse	high
IL21	STAT4	Mouse	low
IL22	RORC	Mouse	low
IL23A	ATF2	Mouse	high
IL23A	IRF3	Mouse	high
IL23A	JUN	Mouse	high
IL23A	NFKB1	Mouse	high
IL23A	REL	Mouse	high
IL23A	RELA	Mouse	high
IL24	JUN	Mouse	high
IL27	IRF1	Mouse	high
IL27	IRF3	Mouse	high
IL27	RELA	Mouse	low
IL3	CTCF	Mouse	low
IL4	BCL6	Mouse	high
IL4	BCL6B	Mouse	low
IL4	CEBPB	Mouse	low
IL4	EGR1	Mouse	low
IL4	GATA3	Mouse	high
IL4	IRF1	Mouse	high
IL4	IRF4	Mouse	high
IL4	JUN	Mouse	high
IL4	JUNB	Mouse	high
IL4	MAF	Mouse	high
IL4	NFATC1	Mouse	low
IL4	NFATC2	Mouse	high
IL4	NFKB1	Mouse	low
IL4	POU2F1	Mouse	high
IL4	POU2F2	Mouse	high
IL4	RELA	Mouse	low
IL4	SPI1	Mouse	low
IL4	STAT6	Mouse	high
IL4	TBX21	Mouse	high
IL5	ETS1	Mouse	high
IL5	FOS	Mouse	high
IL5	GATA3	Mouse	high
IL5	GATA4	Mouse	low
IL5	JUN	Mouse	high
IL5	POU2F1	Mouse	high
IL5	POU2F2	Mouse	high
IL6	AHR	Mouse	low
IL6	ATF3	Mouse	high
IL6	ATF4	Mouse	high
IL6	CEBPB	Mouse	high
IL6	CREB1	Mouse	low
IL6	FOS	Mouse	low
IL6	GBX2	Mouse	low
IL6	IRF5	Mouse	high
IL6	JUN	Mouse	low
IL6	JUNB	Mouse	high
IL6	KLF4	Mouse	high
IL6	NFKB1	Mouse	high
IL6	REL	Mouse	low
IL6	RELA	Mouse	high
IL6	STAT1	Mouse	low
IL6	STAT3	Mouse	low
IL9	NFATC2	Mouse	high
IL9	NFKB1	Mouse	low
IL9	RELA	Mouse	high
IL9	STAT5A	Mouse	high
LIF	TP53	Mouse	low
OSM	STAT5B	Mouse	low
TGFB1	FOSL2	Mouse	high
TGFB1	FOXO1	Mouse	low
TGFB1	PPARD	Mouse	high
TGFB1	RELA	Mouse	low
TGFB1	STAT3	Mouse	high
TGFB1	USF1	Mouse	low
TNF	ATF2	Mouse	low
TNF	CEBPB	Mouse	high
TNF	EGR1	Mouse	high
TNF	ETS1	Mouse	low
TNF	ETS2	Mouse	low
TNF	FOS	Mouse	high
TNF	IRF1	Mouse	high
TNF	IRF5	Mouse	low
TNF	JUN	Mouse	low
TNF	NFATC2	Mouse	high
TNF	NFKB1	Mouse	high
TNF	REL	Mouse	high
TNF	RELA	Mouse	high
TNF	RELB	Mouse	low
TNF	SP1	Mouse	low
TNF	SPI1	Mouse	high
TNF	TWIST1	Mouse	high
TNFSF10	PPARG	Mouse	low
TNFSF11	VDR	Mouse	high
TNFSF13B	RELA	Mouse	low
TNFSF15	NFKB1	Mouse	high

## Sheet: Table S4
TF	HGNC Number	DNA Binding Domain	Immune phenotype in KO mice (MGI)	Associated with immune disease in GWAS?	Associated with immune disease in HGMD 2013?	Degree in the human cytokine GRN	Degree in the mouse cytokine GRN
ADNP	15766	HD, ZF - C2H2	0	0	0	0	0
ADNP2	23803	HD, ZF - C2H2	0	0	0	0	0
AEBP2	24051	ZF - C2H2	0	0	0	0	0
AES	307	bHLH	0	0	0	0	0
AFF3	6473	AT HOOK	0	1	0	0	0
AHR	348	bHLH	1	1	0	10	6
AIRE	360	SAND	1	1	1	0	0
ALX1	1494	HD	0	0	0	0	0
ALX3	449	HD	0	0	0	0	0
ALX4	450	HD	0	1	0	0	0
AR	644	ZF - NHR	1	0	0	2	1
ARGFX	30146	HD	0	0	0	0	0
ARID3A	3031	ARID/BRIGHT	1	1	0	0	0
ARID3B	14350	ARID/BRIGHT	1	0	0	0	0
ARID5A	17361	ARID/BRIGHT	1	0	0	0	0
ARID5B	17362	ARID/BRIGHT	1	1	0	0	0
ARIH2	690	ZF - CCHC	1	0	0	0	0
ARNT	700	bHLH	1	0	0	1	0
ARNT2	16876	bHLH	0	0	0	0	0
ARNTL	701	bHLH	1	1	0	0	0
ARNTL2	18984	bHLH	0	0	0	0	0
ARX	18060	HD	0	0	0	0	0
ASCL1	738	bHLH	0	1	0	0	0
ASCL2	739	bHLH	0	0	0	0	0
ASCL3	740	bHLH	0	0	0	0	0
ASCL4	24311	bHLH	0	0	0	0	0
ASH1L	19088	HMG	1	1	0	0	0
ATF1	783	bZIP	1	0	0	3	1
ATF2	784	bZIP, ZF-C2H2	1	0	0	13	4
ATF3	785	bZIP	1	0	0	4	11
ATF4	786	bZIP	1	0	0	6	2
ATF5	790	bZIP	0	0	0	0	0
ATF6	791	bZIP	0	1	0	0	0
ATF6B	2349	bZIP	0	0	0	0	0
ATF7	792	bZIP, ZF-C2H2	0	0	0	0	3
ATOH1	797	bHLH	0	0	0	0	0
ATOH7	13907	bHLH	0	0	0	0	0
BACH1	935	bZIP	1	1	0	1	1
BACH2	14078	bZIP	1	1	0	1	0
BARHL1	953	HD	0	0	0	0	0
BARHL2	954	HD	0	0	0	0	0
BARX1	955	HD	0	0	0	0	0
BARX2	956	HD	0	0	0	0	0
BATF	958	bZIP	1	1	0	0	4
BATF2	25163	bZIP	0	0	0	0	0
BATF3	28915	bZIP	1	1	0	0	0
BBX	14422	HMG	1	0	0	0	0
BCL11A	13221	ZF - C2H2	1	1	0	0	0
BCL11B	13222	ZF - C2H2	1	0	0	0	1
BCL6	1001	ZF - C2H2	1	1	0	7	21
BCL6B	1002	ZF - C2H2	1	0	0	1	1
BCLAF1	16863	BTF	1	0	0	0	0
BHLHA15	22265	bHLH	0	0	0	0	0
BHLHE22	11963	bHLH	0	0	0	0	0
BHLHE23	16093	bHLH	0	0	0	0	0
BHLHE40	1046	bHLH	1	1	0	0	1
BHLHE41	16617	bHLH	1	0	0	0	0
BNC1	1081	ZF - C2H2	0	0	0	0	0
BNC2	30988	ZF - C2H2	0	0	0	0	0
CAMTA1	18806	IPT/TIG	0	1	0	0	0
CAMTA2	18807	IPT/TIG	0	0	0	0	0
CASZ1	26002	ZF - C2H2	1	0	0	0	0
CDC5L	1743	MYB	0	0	0	0	0
CDX1	1805	HD	0	0	0	0	1
CDX2	1806	HD	0	0	0	0	1
CDX4	1808	HD	0	0	0	0	0
CEBPA	1833	bZIP	1	1	1	5	1
CEBPB	1834	bZIP	1	1	0	16	11
CEBPD	1835	bZIP	1	0	0	3	1
CEBPE	1836	bZIP	1	1	1	0	0
CEBPG	1837	bZIP	1	1	0	1	2
CEBPZ	24218	CBF	1	0	0	0	0
CERS3	23752	HD	0	0	0	0	0
CIC	14214	HMG	0	0	0	0	0
CIZ1	16744	ZF - C2H2	1	0	0	0	0
CLIP1	10461	ZF - CCHC	0	0	0	0	0
CLOCK	2082	bHLH	0	0	0	0	0
CREB1	2345	bZIP	0	1	0	12	7
CREB3	2347	bZIP	0	0	0	0	0
CREB3L1	18856	bZIP	1	0	0	0	0
CREB3L2	23720	bZIP	0	0	0	0	0
CREB3L3	18855	bZIP	1	0	0	0	0
CREB3L4	18854	bZIP	0	0	0	0	0
CREB5	16844	bZIP, ZF-C2H2	0	1	0	0	0
CREBL2	2350	bZIP	0	1	0	0	0
CREBZF	24905	bZIP	0	0	0	0	0
CREM	2352	bZIP	0	1	0	6	1
CRX	2383	HD	0	0	0	0	0
CTCF	13723	ZF - C2H2	1	0	0	1	6
CTCFL	16234	ZF - C2H2	0	0	0	0	0
CUX1	2557	HD - CUT	1	0	0	0	0
CUX2	19347	HD - CUT	0	1	0	0	0
DACH1	2663	WH-DAC	0	0	0	1	0
DACH2	16814	WH-DAC	0	1	0	0	0
DBP	2697	bZIP	0	0	0	0	0
DBX1	33185	HD	0	0	0	0	0
DBX2	33186	HD	0	0	0	0	0
DDIT3	2726	bZIP	1	0	0	4	0
DEAF1	14677	SAND	0	0	0	0	0
DLX1	2914	HD	0	0	0	0	0
DLX2	2915	HD	0	0	0	0	0
DLX3	2916	HD	0	0	0	0	0
DLX4	2917	HD	0	0	0	0	0
DLX5	2918	HD	1	0	0	0	0
DLX6	2919	HD	0	0	0	0	0
DMBX1	19026	HD	0	0	0	0	0
DMRT1	2934	ZF - DM	0	1	0	0	0
DMRT2	2935	ZF - DM	0	0	0	0	0
DMRT3	13909	ZF - DM	0	0	0	0	0
DMRTA1	13826	ZF - DM	0	1	0	0	0
DMRTA2	13908	ZF - DM	0	0	0	0	0
DMRTB1	13913	ZF - DM	0	0	0	0	0
DMRTC2	13911	ZF - DM	0	0	0	0	0
DMTF1	14603	MYB	1	0	0	0	0
DPF1	20225	ZF - C2H2	0	0	0	0	0
DPF2	9964	ZF - C2H2	0	0	0	0	0
DPRX	32166	HD	0	0	0	0	0
DR1	3017	CBF	1	0	0	0	0
DRAP1	3019	CBF	0	0	0	0	0
DRGX	21536	HD	0	1	0	0	0
DUXA	32179	HD	0	0	0	0	0
E2F1	3113	WH - TDP	1	0	0	5	1
E2F2	3114	WH - TDP	1	0	0	0	0
E2F3	3115	WH - TDP	1	0	0	0	0
E2F4	3118	WH - TDP	1	0	0	0	0
E2F5	3119	WH - TDP	0	0	0	0	0
E2F6	3120	WH - TDP	0	0	0	1	0
E4F1	3121	ZF - C2H2	0	0	0	0	0
EBF1	3126	IPT/TIG	1	1	0	0	3
EBF3	19087	IPT/TIG	0	0	0	0	0
EBF4	29278	IPT/TIG	1	0	0	0	0
EGR1	3238	ZF - C2H2	1	0	0	14	6
EGR2	3239	ZF - C2H2	0	0	1	4	2
EGR3	3240	ZF - C2H2	0	0	0	1	0
EGR4	3241	ZF - C2H2	0	0	0	2	0
EHF	3246	WH - ETS	0	1	0	1	0
ELF1	3316	WH - ETS	1	1	0	2	0
ELF2	3317	WH - ETS	0	0	0	0	0
ELF3	3318	WH - ETS, HMG	1	0	0	0	0
ELF4	3319	WH - ETS	1	1	1	1	4
ELF5	3320	WH - ETS	0	0	0	0	0
ELK1	3321	WH - ETS	1	0	0	1	0
ELK3	3325	WH - ETS	1	1	0	0	0
ELK4	3326	WH - ETS	1	0	0	0	0
ELMSAN1	19853	MYB	0	0	0	0	0
EMX1	3340	HD	0	0	0	0	0
EMX2	3341	HD	0	0	0	0	0
EN1	3342	HD	1	1	0	0	0
EN2	3343	HD	0	0	0	0	0
EOMES	3372	T-BOX	1	1	0	0	2
EPAS1	3374	bHLH	1	1	0	1	0
ERF	3444	WH - ETS	0	0	0	0	0
ERG	3446	WH - ETS	1	1	0	0	0
ESR1	3467	ZF - NHR	1	0	1	6	1
ESR2	3468	ZF - NHR	1	0	1	1	0
ESRRA	3471	ZF - NHR	1	0	0	0	0
ESRRB	3473	ZF - NHR	1	0	0	0	0
ESRRG	3474	ZF - NHR	0	1	0	0	0
ESX1	14865	HD - POU	0	0	0	0	0
ETS1	3488	WH - ETS	1	1	1	5	7
ETS2	3489	WH - ETS	0	1	0	5	1
ETV1	3490	WH - ETS	0	0	0	0	0
ETV2	3491	WH - ETS	1	0	0	0	0
ETV3	3492	WH - ETS	0	0	0	0	0
ETV3L	33834	WH - ETS	0	0	0	0	0
ETV4	3493	WH - ETS	0	0	0	1	0
ETV5	3494	WH - ETS	0	0	0	0	10
ETV6	3495	WH - ETS	1	1	0	0	7
ETV7	18160	WH - ETS	0	0	0	0	0
EVX1	3506	HD	0	0	0	0	0
EVX2	3507	HD	0	0	0	0	0
EZH1	3526	MYB	1	0	0	0	0
EZH2	3527	MYB	1	0	0	2	6
FAM170A	27963	ZF - C2H2	0	0	0	0	0
FEV	18562	WH - ETS	0	0	0	0	0
FEZF1	22788	ZF - FEZ	0	0	0	0	0
FEZF2	13506	ZF - FEZ	0	0	0	0	0
FIGLA	24669	bHLH	0	0	0	0	0
FIZ1	25917	ZF - C2H2	0	1	0	0	0
FLI1	3749	WH - ETS	1	0	0	1	4
FLYWCH1	25404	ZF - FLYWCH	0	0	0	0	0
FOS	3796	bZIP	1	0	0	15	15
FOSB	3797	bZIP	0	0	0	2	3
FOSL1	13718	bZIP	1	0	0	2	1
FOSL2	3798	bZIP	1	1	0	3	4
FOXA1	5021	WH - FH	0	1	0	1	0
FOXA2	5022	WH - FH	1	1	0	0	0
FOXA3	5023	WH - FH	0	0	0	0	0
FOXB1	3799	WH - FH	0	0	0	0	0
FOXC1	3800	WH - FH	0	0	0	0	1
FOXC2	3801	WH - FH	1	0	0	0	0
FOXD2	3803	WH - FH	0	0	0	0	0
FOXD3	3804	WH - FH	0	0	1	0	1
FOXD4	3805	WH - FH	0	0	0	0	0
FOXD4L1	18521	WH - FH	0	0	0	0	0
FOXD4L3	18523	WH - FH	0	0	0	0	0
FOXD4L4	23762	WH - FH	0	0	0	0	0
FOXD4L6	31986	WH - FH	0	0	0	0	0
FOXE1	3806	WH - FH	0	0	0	0	0
FOXE3	3808	WH - FH	0	0	0	0	0
FOXF1	3809	WH - FH	0	0	0	0	0
FOXF2	3810	WH - FH	0	1	0	0	0
FOXG1	3811	WH - FH	0	0	0	0	0
FOXH1	3814	WH - FH	1	0	0	0	0
FOXI1	3815	WH - FH	1	1	0	0	0
FOXJ1	3816	WH - FH	1	0	0	0	0
FOXJ2	24818	WH - FH	0	0	0	0	0
FOXJ3	29178	WH - FH	0	0	0	0	0
FOXK2	6036	WH - FH	0	0	0	0	0
FOXL2	1092	WH - FH	0	0	0	0	0
FOXM1	3818	WH - FH	1	0	0	0	0
FOXN1	12765	WH - FH	1	0	1	0	0
FOXN2	5281	WH - FH	0	0	0	0	0
FOXN3	1928	WH - FH	0	1	0	0	0
FOXN4	21399	WH - FH	0	0	0	0	0
FOXO1	3819	WH - FH	1	0	0	4	4
FOXO3	3821	WH - FH	1	1	0	0	1
FOXO4	7139	WH - FH	0	0	0	0	1
FOXP1	3823	WH - FH, ZF - C2H2	1	1	0	0	1
FOXP2	13875	WH - FH, ZF - C2H2	1	1	0	0	0
FOXP3	6106	WH - FH, ZF - C2H2	1	0	1	5	4
FOXP4	20842	WH - FH, ZF - C2H2	0	0	0	0	0
FOXQ1	20951	WH - FH	1	1	0	0	0
FOXR1	29980	WH - FH	0	0	0	0	0
FOXR2	30469	WH - FH	0	0	0	0	0
FOXS1	3735	WH - FH	0	0	0	0	0
GABPA	4071	WH - ETS	1	0	0	1	1
GABPB1	4074	ANK	1	0	0	1	0
GATA1	4170	ZF - GATA	1	0	1	1	3
GATA2	4171	ZF - GATA	1	1	1	1	3
GATA3	4172	ZF - GATA	1	1	0	6	7
GATA4	4173	ZF - GATA	0	0	0	1	2
GATA5	15802	ZF - GATA	1	0	0	0	0
GATA6	4174	ZF - GATA	0	0	1	0	0
GATAD2A	29989	ZF - GATA	0	0	0	0	0
GBX1	4185	HD	0	0	0	0	0
GBX2	4186	HD	1	0	0	1	1
GCM1	4197	GCM	0	0	0	0	0
GCM2	4198	GCM	0	0	0	0	0
GFI1	4237	ZF - C2H2	1	0	1	0	5
GFI1B	4238	ZF - C2H2	1	0	1	0	0
GLI1	4317	ZF - C2H2	0	0	1	0	0
GLI2	4318	ZF - C2H2	0	1	0	0	0
GLI3	4319	ZF - C2H2	0	1	0	0	0
GLIS1	29525	ZF - C2H2	0	0	0	0	0
GLIS2	29450	ZF - C2H2	0	0	0	0	0
GLIS3	28510	ZF - C2H2	0	1	1	0	0
GMEB1	4370	SAND	0	0	0	0	0
GMEB2	4371	SAND	0	0	0	0	0
GON4L	25973	MYB	1	0	0	0	0
GRHL1	17923	CP2	0	0	0	0	0
GRHL2	2799	CP2	0	1	0	0	0
GRHL3	25839	CP2	1	1	0	0	0
GRPEL1	19696	RPEL	0	0	0	0	0
GRPEL2	21060	RPEL	0	0	0	0	0
GSC	4612	HD	0	0	0	0	0
GSC2	4613	HD	0	0	0	0	0
GSX1	20374	HD	1	1	0	0	0
GSX2	24959	HD	0	0	0	0	0
GZF1	15808	ZF - C2H2	0	0	0	0	0
HAND1	4807	bHLH	0	0	0	0	0
HAND2	4808	bHLH	1	0	0	0	0
HBP1	23200	HMG	0	0	0	0	0
HDX	26411	HD	0	0	0	0	0
HES1	5192	bHLH	1	0	0	0	0
HES2	16005	bHLH	0	0	0	0	0
HES4	24149	bHLH	0	0	0	0	0
HES5	19764	bHLH	0	0	0	0	0
HES7	15977	bHLH	0	0	0	0	0
HESX1	4877	HD	0	0	0	0	0
HEY1	4880	bHLH	0	0	0	0	0
HEY2	4881	bHLH	0	0	0	0	0
HEYL	4882	bHLH	0	0	0	0	0
HHEX	4901	HD	1	1	0	0	0
HIC1	4909	ZF - C2H2	1	0	0	0	0
HIC2	18595	ZF - C2H2	0	0	0	0	0
HIF1A	4910	bHLH	1	0	0	7	3
HIF3A	15825	bHLH	0	0	0	0	0
HINFP	17850	ZF - C2H2	0	0	0	0	0
HIVEP1	4920	ZF - C2H2	0	0	0	0	0
HIVEP2	4921	ZF - C2H2	1	0	0	0	0
HIVEP3	13561	ZF - C2H2	1	1	0	0	0
HKR1	4928	ZF - C2H2	0	0	0	0	0
HLF	4977	bZIP	1	1	0	0	0
HLX	4978	HD	0	1	1	0	0
HMBOX1	26137	HD	0	0	0	1	0
HMGA1	5010	HMG, AT HOOK	1	0	0	5	0
HMGA2	5009	AT Hook	0	0	0	1	0
HMGB1	4983	HMG, AT HOOK	1	0	0	2	1
HMGB2	5000	HMG	0	0	0	1	0
HMX1	5017	HD	0	0	0	0	0
HMX3	5019	HD	1	1	0	0	0
HNF1A	11621	HD	0	1	1	0	2
HNF1B	11630	HD	1	0	0	0	0
HNF4A	5024	ZF - NHR	0	1	1	0	0
HNF4G	5026	ZF - NHR	0	0	0	0	0
HOMEZ	20164	HD	0	0	0	0	0
HOXA1	5099	HD - HOX	1	0	0	0	0
HOXA10	5100	HD - HOX	0	0	0	0	0
HOXA11	5101	HD - HOX	0	0	0	0	0
HOXA13	5102	HD - HOX	0	0	0	0	0
HOXA2	5103	HD	0	0	0	0	0
HOXA3	5104	HD	1	0	0	0	0
HOXA4	5105	HD - HOX	0	0	0	0	0
HOXA5	5106	HD - HOX	1	0	0	0	0
HOXA6	5107	HD - HOX	0	0	0	0	0
HOXA7	5108	HD - HOX	0	0	0	0	0
HOXA9	5109	HD	1	0	0	0	0
HOXB1	5111	HD	0	0	0	0	0
HOXB13	5112	HD - HOX	0	0	0	0	0
HOXB2	5113	HD	0	0	0	0	0
HOXB3	5114	HD	0	0	0	0	0
HOXB4	5115	HD - HOX	1	0	0	0	0
HOXB5	5116	HD - HOX	0	0	0	0	0
HOXB6	5117	HD - HOX	1	0	0	0	0
HOXB7	5118	HD - HOX	0	0	0	0	0
HOXB8	5119	HD	0	0	0	0	0
HOXB9	5120	HD	1	1	0	0	0
HOXC10	5122	HD - HOX	0	0	0	0	0
HOXC11	5123	HD - HOX	0	0	0	0	0
HOXC12	5124	HD	0	0	0	0	0
HOXC13	5125	HD - HOX	0	1	0	0	0
HOXC4	5126	HD - HOX	1	0	0	0	0
HOXC5	5127	HD - HOX	0	0	0	0	0
HOXC6	5128	HD - HOX	0	0	0	0	0
HOXC8	5129	HD	0	0	0	0	0
HOXC9	5130	HD	0	0	0	0	0
HOXD1	5132	HD - HOX	1	0	0	0	0
HOXD10	5133	HD - HOX	0	0	0	0	0
HOXD11	5134	HD - HOX	0	0	0	0	0
HOXD12	5135	HD	0	0	0	0	0
HOXD13	5136	HD - HOX	0	0	0	0	0
HOXD3	5137	HD - HOX	0	1	0	0	0
HOXD4	5138	HD - HOX	0	0	1	0	0
HOXD8	5139	HD - HOX	0	0	0	0	0
HOXD9	5140	HD - HOX	0	0	0	0	0
HSF1	5224	WH - HSF	0	0	0	6	2
HSF2	5225	WH - HSF	0	0	0	1	0
HSF4	5227	WH - HSF	0	0	0	0	0
HSF5	26862	WH - HSF	0	0	0	0	0
HSFY2	23950	WH - HSF	0	0	0	0	0
ID1	5360	bHLH	1	0	0	0	2
ID2	5361	bHLH	1	1	0	0	1
ID3	5362	bHLH	1	0	0	0	0
IKZF1	13176	ZF - C2H2	1	1	1	0	8
IKZF2	13177	ZF - C2H2	1	1	0	0	1
IKZF3	13178	ZF - C2H2	1	1	0	1	0
IKZF4	13179	ZF - C2H2	0	1	0	0	0
IKZF5	14283	ZF - C2H2	1	0	0	0	0
INSM1	6090	ZF - C2H2	0	0	0	0	0
INSM2	17539	ZF - C2H2	0	0	0	0	0
IRF1	6116	WH - IRF	1	1	0	26	13
IRF2	6117	WH - IRF	1	0	1	11	4
IRF3	6118	WH - IRF	0	0	0	22	12
IRF4	6119	WH - IRF	1	1	1	12	11
IRF5	6120	WH - IRF	1	1	1	20	9
IRF6	6121	WH - IRF	0	1	0	0	0
IRF7	6122	WH - IRF	1	1	1	22	7
IRF8	5358	WH - IRF	1	1	1	9	13
IRF9	6131	WH - IRF	0	0	0	2	1
IRX1	14358	HD	0	1	0	0	0
IRX2	14359	HD	0	0	0	0	0
IRX3	14360	HD	0	0	0	0	0
IRX4	6129	HD	0	0	0	0	0
IRX5	14361	HD	0	0	0	0	0
IRX6	14675	HD	0	0	0	0	0
ISL1	6132	HD	0	1	0	0	0
ISL2	18524	HD	0	0	0	0	0
ISX	28084	HD	0	0	0	0	0
JAZF1	28917	ZF - C2H2	0	1	0	0	0
JDP2	17546	bZIP	1	0	0	0	0
JUN	6204	bZIP	1	0	0	28	27
JUNB	6205	bZIP	1	0	0	4	12
JUND	6206	bZIP	1	1	0	8	4
KCMF1	20589	ZF - C2H2	0	0	0	0	0
KLF1	6345	ZF - C2H2	1	0	0	1	1
KLF10	11810	ZF - C2H2	0	0	0	0	0
KLF11	11811	ZF - C2H2	0	0	0	0	0
KLF12	6346	ZF - C2H2	0	1	0	0	0
KLF13	13672	ZF - C2H2	1	1	0	1	0
KLF14	23025	ZF - C2H2	1	1	0	0	0
KLF15	14536	ZF - C2H2	1	0	0	0	0
KLF16	16857	ZF - C2H2	0	0	0	0	0
KLF17	18830	ZF - C2H2	0	0	0	0	0
KLF2	6347	ZF - C2H2	1	0	0	1	0
KLF3	16516	ZF - C2H2	1	0	0	0	0
KLF4	6348	ZF - C2H2	1	1	0	2	3
KLF5	6349	ZF - C2H2	1	0	0	0	0
KLF6	2235	ZF - C2H2	0	0	0	4	0
KLF7	6350	ZF - C2H2	0	1	0	0	0
KLF8	6351	ZF - C2H2	0	0	0	0	0
KLF9	1123	ZF - C2H2	0	0	0	0	0
LBX1	16960	HD	0	0	0	0	0
LBX2	15525	HD	0	0	0	0	0
LCOR	29503	HTH	0	1	0	0	0
LCORL	30776	HTH	0	0	0	0	0
LEF1	6551	HMG	1	1	0	2	1
LEUTX	31953	HD	0	0	0	0	0
LHX1	6593	HD	0	0	0	0	0
LHX2	6594	HD	0	0	0	0	0
LHX3	6595	HD	0	0	0	0	0
LHX4	21734	HD	0	0	0	0	0
LHX5	14216	HD	0	0	0	0	0
LHX6	21735	HD	0	0	0	0	0
LHX8	28838	HD	0	0	0	0	0
LHX9	14222	HD	0	0	0	0	0
LIN28B	32207	ZF - CCHC	1	0	0	0	0
LMO2	6642	LIM	1	0	0	1	0
LMX1A	6653	HD	1	0	0	0	0
LMX1B	6654	HD	1	1	0	2	0
LYL1	6734	bHLH	1	0	0	0	0
MAEL	25929	HMG	0	0	0	0	0
MAF	6776	bZIP - MAF	1	1	0	2	3
MAFA	23145	bZIP - MAF	0	0	0	0	0
MAFB	6408	bZIP - MAF	1	1	1	2	2
MAFF	6780	bZIP - MAF	0	0	0	0	1
MAFG	6781	bZIP - MAF	0	0	0	0	0
MAFK	6782	bZIP - MAF	0	0	0	5	2
MAX	6913	bHLH	0	0	0	0	0
MAZ	6914	ZF - C2H2	0	1	0	0	0
MECOM	3498	ZF - C2H2	1	1	0	0	0
MEF2A	6993	MADS BOX	0	0	0	0	2
MEF2B	6995	MADS BOX	0	0	0	0	0
MEF2C	6996	MADS BOX	0	0	0	0	0
MEF2D	6997	MADS BOX	0	0	0	0	1
MEIS1	7000	HD	1	0	0	1	3
MEIS2	7001	HD	0	0	0	0	0
MEIS3	29537	HD	0	0	0	0	0
MEOX1	7013	HD	0	0	0	0	0
MEOX2	7014	HD	0	0	0	0	0
MESP2	29659	bHLH	0	0	0	0	0
MGA	14010	T-BOX, bHLH	0	0	0	0	0
MIER1	29657	MYB	0	0	0	0	0
MIER3	26678	MYB	0	0	0	0	0
MITF	7105	bHLH	1	1	0	1	0
MIXL1	13363	HD	0	0	0	0	0
MKL1	14334	RPEL	0	1	1	0	0
MKL2	29819	RPEL	0	0	0	0	0
MKX	23729	HD	0	1	0	0	2
MLX	11645	bHLH	0	0	0	0	0
MLXIP	17055	bHLH	0	1	0	0	0
MLXIPL	12744	bHLH	0	0	0	0	0
MNT	7188	bHLH	0	0	0	0	0
MNX1	4979	HD	1	0	0	0	0
MSC	7321	bHLH	1	1	0	1	0
MSX1	7391	HD	0	0	0	0	0
MSX2	7392	HD	0	1	0	0	0
MTF1	7428	ZF - C2H2	1	1	0	0	0
MXD1	6761	bHLH	1	0	0	0	0
MXD3	14008	bHLH	0	0	0	0	0
MXD4	13906	bHLH	0	0	0	0	0
MXI1	7534	bHLH	1	1	0	1	0
MYB	7545	MYB	1	1	0	4	0
MYBL1	7547	MYB	1	0	0	0	0
MYBL2	7548	MYB	1	0	0	0	0
MYC	7553	bHLH	1	1	0	1	0
MYCL	7555	bHLH	1	0	0	0	0
MYCN	7559	bHLH	0	0	0	0	0
MYF5	7565	bHLH	0	0	0	0	0
MYF6	7566	bHLH	0	0	0	0	0
MYNN	14955	ZF - C2H2	0	1	0	0	0
MYOCD	16067	RPEL	0	0	0	0	0
MYOD1	7611	bHLH	0	0	0	0	0
MYOG	7612	bHLH	0	0	0	0	0
MYT1	7622	ZF - C2HC	0	0	0	0	0
MYT1L	7623	ZF - C2HC	0	1	0	0	0
MZF1	13108	ZF - C2H2	1	0	0	0	0
NANOG	20857	HD	0	0	0	0	0
NEUROD1	7762	bHLH	0	0	1	0	0
NEUROD2	7763	bHLH	0	0	0	0	0
NEUROD4	13802	bHLH	0	0	0	0	0
NEUROD6	13804	bHLH	0	0	0	0	0
NEUROG1	7764	bHLH	0	0	0	0	0
NEUROG3	13806	bHLH	0	0	0	0	0
NFAT5	7774	IPT/TIG, p53	1	1	0	2	2
NFATC1	7775	IPT/TIG, p53	1	0	0	14	8
NFATC2	7776	IPT/TIG, p53	1	1	0	14	12
NFATC3	7777	IPT/TIG, p53	1	0	0	2	3
NFATC4	7778	IPT/TIG, p53	0	0	0	1	2
NFE2	7780	bZIP	1	0	0	0	0
NFE2L1	7781	bZIP	1	0	0	0	0
NFE2L2	7782	bZIP	1	0	0	1	6
NFE2L3	7783	bZIP	0	0	0	0	0
NFIA	7784	MH1	0	1	0	1	0
NFIB	7785	MH1	0	0	0	1	0
NFIC	7786	MH1	0	1	0	1	1
NFIL3	7787	bZIP	1	1	0	2	3
NFIX	7788	MH1	0	0	0	1	0
NFKB1	7794	IPT/TIG, p53	1	1	1	42	25
NFKB2	7795	IPT/TIG, p53	1	0	1	11	6
NFRKB	7802	NFKB	0	0	0	0	0
NFX1	7803	ZF - NF-X1	0	0	0	0	0
NFYA	7804	CBF	0	0	0	2	1
NFYB	7805	CBF	0	0	0	2	1
NFYC	7806	CBF	0	0	0	1	1
NHLH1	7817	bHLH	0	0	0	0	0
NHLH2	7818	bHLH	0	0	0	0	0
NKRF	19374	NFKB	0	0	0	1	0
NKX2-1	11825	HD	0	0	0	0	0
NKX2-2	7835	HD	0	0	0	0	0
NKX2-3	7836	HD	1	1	1	0	0
NKX2-4	7837	HD	0	0	0	0	0
NKX2-5	2488	HD	1	0	0	0	0
NKX2-6	32940	HD	0	1	0	0	0
NKX2-8	16364	HD	0	0	0	0	0
NKX3-1	7838	HD	0	0	0	0	0
NKX3-2	951	HD	1	0	0	0	0
NKX6-1	7839	HD	0	0	0	1	0
NKX6-2	19321	HD	0	0	0	0	0
NOBOX	22448	HD	0	0	0	0	0
NOTO	31839	HD	0	0	0	0	0
NPAS1	7894	bHLH - PAS	0	0	0	0	0
NPAS2	7895	bHLH - PAS	0	0	0	0	0
NPAS4	18983	bHLH - PAS	0	0	0	0	0
NR1D1	7962	ZF - NHR	0	0	0	0	0
NR1D2	7963	ZF - NHR	0	0	0	0	0
NR1H2	7965	ZF - NHR	0	0	0	0	0
NR1H3	7966	ZF - NHR, ZF - C2H2	1	0	0	0	1
NR1H4	7967	ZF - NHR	1	0	0	0	1
NR1I2	7968	ZF - NHR	0	0	0	0	0
NR1I3	7969	ZF - NHR	0	0	0	0	0
NR2C1	7971	ZF - NHR	0	0	0	0	0
NR2C2	7972	ZF - NHR	1	0	0	0	0
NR2E1	7973	ZF - NHR	0	0	0	0	0
NR2E3	7974	ZF - NHR	0	0	0	0	0
NR2F1	7975	ZF - NHR	1	0	0	0	0
NR2F2	7976	ZF - NHR	1	1	0	0	0
NR2F6	7977	ZF - NHR	1	0	0	0	2
NR3C1	7978	ZF - NHR	1	0	1	10	1
NR3C2	7979	ZF - NHR	0	0	0	0	0
NR4A1	7980	ZF - NHR	1	0	0	0	0
NR4A2	7981	ZF - NHR	1	0	0	0	0
NR4A3	7982	ZF - NHR	1	0	0	0	0
NR5A1	7983	ZF - NHR	0	0	0	0	0
NR5A2	7984	ZF - NHR	0	1	0	0	0
NR6A1	7985	ZF - NHR	0	0	0	0	0
NRF1	7996	NRF	1	0	0	0	2
NRL	8002	bZIP - MAF	1	0	0	0	0
NSD2	12766	HMG	0	0	0	1	0
OLIG1	16983	bHLH	0	0	0	0	0
OLIG2	9398	bHLH	0	0	0	0	0
OLIG3	18003	bHLH	0	1	0	0	0
ONECUT1	8138	HD - CUT	1	0	0	0	0
ONECUT2	8139	HD - CUT	0	0	0	0	0
ONECUT3	13399	HD - CUT	0	0	0	0	0
OSR1	8111	ZF - C2H2	1	0	0	0	0
OSR2	15830	ZF - C2H2	0	0	0	0	0
OTP	8518	HD	0	0	0	0	0
OTUD7A	20718	ZF - A20	0	0	0	0	0
OTUD7B	16683	ZF - A20	1	0	0	0	0
OTX1	8521	HD	0	0	0	0	0
OTX2	8522	HD	0	0	0	0	0
OVOL1	8525	ZF - C2H2	0	1	0	0	0
OVOL2	15804	ZF - C2H2	0	0	0	0	0
PARP1	270	PARP	1	0	0	3	0
PATZ1	13071	HMG, ZF - C2H2	1	0	0	0	0
PAWR	8614	WT1	1	0	0	0	0
PAX1	8615	PD	1	0	0	0	0
PAX2	8616	PD	1	0	0	1	0
PAX3	8617	HD, PD	1	0	0	0	1
PAX4	8618	HD, PD	0	0	1	0	0
PAX5	8619	PD	1	0	0	0	0
PAX6	8620	HD, PD	0	0	0	0	1
PAX7	8621	HD, PD	0	0	0	0	0
PAX8	8622	PD	0	0	0	0	0
PAX9	8623	PD	1	0	0	0	0
PBX1	8632	HD	1	0	0	1	1
PBX2	8633	HD	1	1	0	1	0
PBX3	8634	HD	0	0	0	0	0
PBX4	13403	HD	0	0	0	0	0
PDX1	6107	HD	1	0	0	0	0
PGR	8910	ZF - NHR	1	0	0	0	0
PHF20	16098	HMG, ZF - C2H2	1	0	0	0	0
PHOX2A	691	HD	0	0	0	0	0
PHOX2B	9143	HD	0	1	0	0	0
PITX1	9004	HD	0	0	0	2	0
PITX2	9005	HD	1	0	0	1	0
PITX3	9006	HD	1	0	0	0	0
PKNOX1	9022	HD	1	0	0	2	1
PKNOX2	16714	HD	0	0	0	0	0
PLAG1	9045	ZF - C2H2	0	0	0	0	0
PLAGL1	9046	ZF - C2H2	0	0	0	0	0
PLAGL2	9047	ZF - C2H2	0	0	0	0	0
POU1F1	9210	HD - POU	1	0	0	0	0
POU2F1	9212	HD - POU	0	0	0	6	3
POU2F2	9213	HD - POU	1	0	0	5	4
POU2F3	19864	HD - POU	0	1	0	0	0
POU3F1	9214	HD - POU	0	1	0	0	0
POU3F2	9215	HD - POU	0	0	0	0	0
POU3F3	9216	HD - POU	0	0	0	0	0
POU3F4	9217	HD - POU	1	0	0	0	0
POU4F1	9218	HD - POU	0	0	0	0	0
POU4F2	9219	HD - POU	0	0	0	0	0
POU4F3	9220	HD - POU	0	0	0	0	0
POU5F1	9221	HD - POU	0	1	0	0	0
POU6F1	9224	HD - POU	0	0	0	0	0
POU6F2	21694	HD - POU	0	1	0	0	0
PPARA	9232	ZF - NHR	1	0	0	2	0
PPARD	9235	ZF - NHR	1	1	0	1	1
PPARG	9236	ZF - NHR	1	0	0	3	7
PRDM1	9346	ZF - C2H2	1	1	1	1	7
PRDM10	13995	ZF - C2H2	0	0	0	0	0
PRDM12	13997	ZF - C2H2	0	0	0	0	0
PRDM13	13998	ZF - C2H2	0	0	0	0	0
PRDM14	14001	ZF - C2H2	1	0	0	0	0
PRDM15	13999	ZF - C2H2	0	0	0	0	0
PRDM16	14000	ZF - C2H2	1	1	0	0	0
PRDM2	9347	ZF - C2H2	1	0	0	0	0
PRDM4	9348	ZF - C2H2	0	0	0	0	0
PRDM5	9349	ZF - C2H2	0	0	0	0	0
PRDM6	9350	ZF - C2H2	0	0	0	0	0
PRDM7	9351	ZF - C2H2	0	0	0	0	0
PRDM8	13993	ZF - C2H2	0	0	0	0	0
PRDM9	13994	ZF - C2H2	0	0	0	0	0
PREB	9356	PREB	0	0	0	1	0
PROP1	9455	HD	0	0	0	0	0
PROX1	9459	HD - PROX	1	1	0	1	0
PROX2	26715	HD - PROX	0	1	0	0	0
PRRX1	9142	HD	0	0	0	0	0
PRRX2	21338	HD	0	0	0	0	0
PTF1A	23734	bHLH	1	0	0	0	0
PURA	9701	PUR	1	0	0	0	0
PURB	9702	PUR	0	0	0	0	0
PURG	17930	PUR	0	0	0	0	0
RABGEF1	17676	ZF - A20	1	0	0	0	0
RARA	9864	ZF - NHR	1	0	0	0	0
RARB	9865	ZF - NHR	0	1	0	0	0
RARG	9866	ZF - NHR	0	0	0	0	0
RAX	18662	HD	0	0	0	0	0
RAX2	18286	HD	0	0	0	0	0
RBAK	17680	ZF - C2H2	0	0	0	0	0
RBPJ	5724	IPT/TIG, p53	1	1	0	1	2
RBPJL	13761	IPT/TIG, p53	0	0	0	0	0
RCOR1	17441	MYB	0	0	0	0	0
RCOR2	27455	MYB	0	0	0	0	0
RCOR3	25594	MYB	0	0	0	0	0
REL	9954	IPT/TIG, p53	1	1	0	20	15
RELA	9955	IPT/TIG, p53	1	1	0	49	34
RELB	9956	IPT/TIG, p53	1	0	0	16	7
RERE	9965	ZF - GATA, MYB	0	1	0	0	0
REST	9966	ZF - C2H2	0	0	0	0	0
RFX1	9982	WH - RFX	0	0	0	0	0
RFX2	9983	WH - RFX	0	0	0	0	0
RFX3	9984	WH - RFX	0	1	0	0	0
RFX4	9985	WH - RFX	0	0	0	0	0
RFX5	9986	WH - RFX	1	0	1	0	0
RFX7	25777	WH - RFX	0	0	0	0	0
RFXANK	9987	WH - RFX	0	0	1	0	0
RHOXF1	29993	HD	0	0	0	0	0
RHOXF2	30011	HD	0	0	0	0	0
RLF	10025	ZF - C2H2	0	0	0	0	0
RORA	10258	ZF - NHR	1	1	0	1	4
RORB	10259	ZF - NHR	0	0	0	0	0
RORC	10260	ZF - NHR	1	1	0	2	4
RREB1	10449	ZF - C2H2	0	1	0	0	0
RUNX1	10471	RUNT	1	1	1	6	4
RUNX2	10472	RUNT	1	0	0	0	1
RUNX3	10473	RUNT	1	1	0	0	2
RXRA	10477	ZF - NHR	1	1	0	6	1
RXRB	10478	ZF - NHR	0	0	0	1	0
RXRG	10479	ZF - NHR	0	1	0	0	0
SALL1	10524	ZF - C2H2	0	1	0	0	0
SALL2	10526	ZF - C2H2	0	0	0	0	0
SALL3	10527	ZF - C2H2	0	1	0	0	0
SALL4	15924	ZF - C2H2	1	0	0	2	0
SATB1	10541	HD - CUT	1	0	0	3	0
SATB2	21637	HD - CUT	0	1	0	0	0
SCRT1	15950	ZF - C2H2	0	0	0	0	0
SCRT2	15952	ZF - C2H2	0	0	0	0	0
SEBOX	32942	HD	0	0	0	0	0
SHOX	10853	HD	0	0	0	0	0
SHOX2	10854	HD	0	0	0	0	0
SIM1	10882	bHLH - PAS	0	0	0	0	0
SIM2	10883	bHLH	0	1	0	0	0
SIX1	10887	HD	1	0	0	0	0
SIX2	10888	HD	0	0	0	0	0
SIX3	10889	HD	0	0	0	0	0
SIX4	10890	HD - SIX	0	0	0	0	0
SIX5	10891	HD - SIX	0	0	0	0	0
SIX6	10892	HD - SIX	0	0	0	0	0
SMAD1	6767	MH1	0	0	0	1	3
SMAD2	6768	MH1	0	0	0	3	3
SMAD3	6769	MH1	1	1	0	3	7
SMAD4	6770	MH1	1	0	0	2	3
SMAD5	6771	MH1	0	0	0	0	0
SMAD7	6773	MH1	1	1	0	0	1
SMAD9	6774	MH1	1	0	0	0	0
SNAI1	11128	ZF - C2H2	0	0	0	0	0
SNAI2	11094	ZF - C2H2	1	0	0	1	0
SNAI3	18411	ZF - C2H2	1	0	0	0	0
SNAPC4	11137	MYB	0	0	0	0	0
SOHLH1	27845	bHLH	0	0	0	0	0
SOHLH2	26026	bHLH	0	0	0	1	0
SOX1	11189	HMG	0	0	0	0	0
SOX10	11190	HMG	0	0	0	0	0
SOX11	11191	HMG	1	1	0	0	0
SOX12	11198	HMG	0	0	0	0	0
SOX13	11192	HMG	1	0	0	0	0
SOX14	11193	HMG	0	1	0	0	0
SOX15	11196	HMG	0	0	0	0	0
SOX17	18122	HMG	1	0	0	0	0
SOX18	11194	HMG	1	0	0	0	0
SOX2	11195	HMG	1	0	0	0	0
SOX21	11197	HMG	0	0	0	0	0
SOX3	11199	HMG	0	0	0	0	0
SOX30	30635	HMG	0	0	0	0	0
SOX4	11200	HMG	1	0	0	0	0
SOX5	11201	HMG	0	1	0	1	0
SOX6	16421	HMG	0	0	0	0	0
SOX7	18196	HMG	0	0	0	0	0
SOX8	11203	HMG	0	1	0	0	0
SOX9	11204	HMG	0	0	0	0	0
SP1	11205	ZF - C2H2	0	0	0	20	9
SP110	5401	SAND	0	1	1	0	0
SP140L	25105	SAND	0	0	0	0	0
SP2	11207	ZF - C2H2	0	0	0	0	0
SP3	11208	ZF - C2H2	1	0	0	3	4
SP4	11209	ZF - C2H2	1	0	0	0	0
SP5	14529	ZF - C2H2	0	0	0	0	0
SP6	14530	ZF - C2H2	0	0	0	0	0
SP7	17321	ZF - C2H2	0	0	0	0	1
SP8	19196	ZF - C2H2	0	0	0	0	0
SP9	30690	ZF - C2H2	0	0	0	0	0
SPDEF	17257	WH - ETS	1	1	0	0	0
SPI1	11241	WH - ETS	1	0	1	13	12
SPIB	11242	WH - ETS	1	1	0	3	0
SPIC	29549	WH - ETS	1	0	0	0	0
SREBF1	11289	bHLH	0	0	0	0	1
SREBF2	11290	bHLH	0	0	0	0	0
SREK1IP1	26716	ZF - CCHC	0	0	0	0	0
SRF	11291	MADS BOX	1	0	0	0	0
SRSF7	10789	ZF - CCHC	0	0	0	0	0
SRY	11311	HMG	0	0	0	0	0
ST18	18695	ZF - C2HC	0	0	0	0	0
STAT1	11362	STAT	1	0	1	21	9
STAT2	11363	STAT	1	1	1	4	1
STAT3	11364	STAT	1	1	1	16	16
STAT4	11365	STAT	1	1	1	2	5
STAT5A	11366	STAT	1	0	0	5	6
STAT5B	11367	STAT	1	0	0	5	5
STAT6	11368	STAT	1	1	1	15	5
TAL1	11556	bHLH	1	1	0	0	0
TAL2	11557	bHLH	0	0	0	0	0
TBR1	11590	T-BOX	0	0	0	0	0
TBX1	11592	T-BOX	1	1	1	0	0
TBX10	11593	T-BOX	0	0	0	0	0
TBX15	11594	T-BOX	0	0	0	0	0
TBX18	11595	T-BOX	0	0	0	0	0
TBX19	11596	T-BOX	0	0	0	0	0
TBX2	11597	T-BOX	0	0	0	0	0
TBX20	11598	T-BOX	0	0	0	0	0
TBX21	11599	T-BOX	1	0	1	7	6
TBX22	11600	T-BOX	0	0	0	0	0
TBX3	11602	T-BOX	0	0	0	0	0
TBX4	11603	T-BOX	0	0	0	0	0
TBX5	11604	T-BOX	0	0	0	0	0
TBX6	11605	T-BOX	0	0	0	0	0
TBXT	11515	T-BOX	0	0	0	0	0
TCF12	11623	bHLH	1	0	0	0	0
TCF15	11627	bHLH	0	0	0	0	0
TCF20	11631	SPBP	0	0	0	0	0
TCF21	11632	bHLH	1	0	0	0	0
TCF25	29181	bHLH	0	0	0	0	0
TCF3	11633	bHLH	1	1	0	1	0
TCF4	11634	bHLH	1	1	0	1	0
TCF7	11639	HMG	1	1	1	2	0
TCF7L1	11640	HMG	0	0	0	0	0
TCF7L2	11641	HMG	0	0	0	0	0
TCFL5	11646	bHLH	0	0	0	0	0
TEAD1	11714	TEA/ATTS	0	0	0	0	0
TEAD2	11715	TEA/ATTS	0	0	0	0	0
TEAD3	11716	TEA/ATTS	1	0	0	0	0
TEAD4	11717	TEA/ATTS	0	0	0	0	0
TEF	11722	bZIP	0	0	0	0	0
TERB1	26675	MYB	1	0	0	0	0
TFAM	11741	HMG	0	0	0	0	0
TFAP2A	11742	AP-2	0	0	0	0	0
TFAP2B	11743	AP-2	0	0	0	0	1
TFAP2C	11744	AP-2	0	0	0	0	0
TFAP2D	15581	AP-2	0	0	0	0	0
TFAP2E	30774	AP-2	0	0	0	1	0
TFAP4	11745	bHLH	1	0	0	2	0
TFCP2	11748	CP2	0	0	0	0	0
TFCP2L1	17925	CP2	0	1	0	0	0
TFDP1	11749	WH - TDP	0	0	0	0	0
TFDP2	11751	WH - TDP	0	0	0	0	0
TFDP3	24603	WH - TDP	0	0	0	0	0
TFE3	11752	bHLH	0	0	0	0	1
TFEB	11753	bHLH	0	0	0	0	0
TFEC	11754	bHLH	0	0	0	0	0
TGIF1	11776	HD	1	1	0	0	0
TGIF2LX	18570	HD	0	1	0	0	0
TGIF2LY	18569	HD	0	0	0	0	0
THAP1	20856	ZF - THAP	0	0	0	0	0
THAP10	23193	ZF - THAP	0	0	0	0	0
THAP11	23194	ZF - THAP	0	0	0	0	0
THAP12	9440	ZF - THAP	0	0	0	0	0
THAP2	20854	ZF - THAP	0	0	0	0	0
THAP3	20855	ZF - THAP	0	0	0	0	0
THAP4	23187	ZF - THAP	0	0	0	0	0
THAP5	23188	ZF - THAP	0	0	0	0	0
THAP6	23189	ZF - THAP	0	0	0	0	0
THAP7	23190	ZF - THAP	0	0	0	0	0
THAP8	23191	ZF - THAP	0	0	0	0	0
THAP9	23192	ZF - THAP	0	0	0	0	0
THRA	11796	ZF - NHR	1	0	0	0	0
THRB	11799	ZF - NHR	0	0	0	0	0
TLX1	5056	HD	1	0	0	0	0
TLX2	5057	HD	0	0	0	0	0
TLX3	13532	HD	1	0	0	0	0
TNFAIP3	11896	ZF - A20	1	1	1	0	0
TOE1	15954	ZF - CCCH	0	0	0	0	0
TP53	11998	p53	1	0	1	3	1
TP63	15979	p53	1	1	0	2	0
TP73	12003	p53	1	0	0	0	0
TPRX1	32174	HD	0	0	0	0	0
TRERF1	18273	MYB, ZF - C2H2	0	0	0	0	0
TRPS1	12340	ZF - GATA, ZF - C2H2	1	0	0	0	0
TSC22D1	16826	TSC-22/DIP/BUN	1	1	0	0	0
TSC22D2	29095	TSC-22/DIP/BUN	0	0	0	0	0
TSC22D3	3051	TSC-22/DIP/BUN	1	0	0	0	0
TSC22D4	21696	TSC-22/DIP/BUN	0	0	0	0	0
TSHZ1	10669	HD, ZF - C2H2	0	0	0	0	0
TSHZ2	13010	HD, ZF - C2H2	0	0	0	0	0
TSHZ3	30700	HD, ZF - C2H2	0	0	0	0	0
TUB	12406	TUBBY	0	0	0	0	0
TWIST1	12428	bHLH	0	0	1	5	2
TWIST2	20670	bHLH	1	0	0	0	1
UBP1	12507	CP2	0	0	0	0	0
UBTF	12511	HMG	0	0	0	0	0
UNCX	33194	HD	0	0	0	0	0
USF1	12593	bHLH	0	0	0	3	1
USF2	12594	bHLH	0	0	0	2	0
VAX1	12660	HD	0	0	0	0	0
VAX2	12661	HD	0	0	0	0	0
VDR	12679	ZF - NHR	1	1	0	10	1
VENTX	13639	HD - HOX	0	0	0	0	0
VEZF1	12949	ZF - C2H2	1	0	0	1	0
VPS72	11644	YL1	0	0	0	0	0
VSX1	12723	HD	0	0	0	0	0
VSX2	1975	HD	0	1	0	0	0
WIZ	30917	ZF - C2H2	0	0	0	0	0
WT1	12796	ZF - C2H2, WT1	1	1	0	2	2
WTAP	16846	WT1	0	0	0	0	0
WTIP	20964	WT1	0	0	0	0	0
XBP1	12801	bZIP	1	0	0	4	1
YBX1	8014	COLD BOX	0	0	0	0	0
YY1	12856	ZF - C2H2	1	0	0	11	2
YY2	31684	ZF - C2H2	1	0	0	0	0
ZBED1	447	ZF - BED	0	0	0	0	0
ZBED4	20721	ZF - BED	0	0	0	0	0
ZBTB1	20259	ZF - C2H2	1	0	0	0	0
ZBTB10	30953	ZF - C2H2	0	1	0	0	0
ZBTB11	16740	ZF - C2H2	0	0	0	0	0
ZBTB12	19066	ZF - C2H2	0	0	0	0	0
ZBTB14	12860	ZF - C2H2	0	0	0	0	0
ZBTB16	12930	ZF - C2H2	1	1	0	0	0
ZBTB17	12936	ZF - C2H2	1	0	0	0	0
ZBTB18	13030	ZF - C2H2	0	0	0	0	0
ZBTB2	20868	ZF - C2H2	0	0	0	0	0
ZBTB20	13503	ZF - C2H2	0	1	0	0	0
ZBTB21	13083	ZF - C2H2	0	0	0	0	0
ZBTB22	13085	ZF - C2H2	0	0	0	0	0
ZBTB24	21143	HMG, ZF - C2H2	0	0	1	0	0
ZBTB25	13112	ZF - C2H2	0	0	0	0	0
ZBTB26	23383	ZF - C2H2	0	0	0	0	0
ZBTB3	22918	ZF - C2H2	0	0	0	0	0
ZBTB32	16763	ZF - C2H2	1	0	0	0	0
ZBTB33	16682	ZF - C2H2	0	0	0	0	0
ZBTB34	31446	ZF - C2H2	0	0	0	0	0
ZBTB37	28365	ZF - C2H2	0	0	0	0	0
ZBTB38	26636	ZF - C2H2	0	1	0	0	0
ZBTB39	29014	ZF - C2H2	0	1	0	0	0
ZBTB4	23847	ZF - C2H2	0	0	0	0	0
ZBTB40	29045	ZF - C2H2	0	0	0	0	0
ZBTB41	24819	ZF - C2H2	0	0	0	0	0
ZBTB43	17908	ZF - C2H2	0	0	0	0	0
ZBTB44	25001	ZF - C2H2	0	0	0	0	0
ZBTB45	23715	ZF - C2H2	0	0	0	0	0
ZBTB46	16094	ZF - C2H2	1	1	0	0	0
ZBTB47	26955	ZF - C2H2	0	0	0	0	0
ZBTB48	4930	ZF - C2H2	0	0	0	0	0
ZBTB49	19883	ZF - C2H2	0	0	0	0	0
ZBTB5	23836	ZF - C2H2	0	0	0	0	0
ZBTB6	16764	ZF - C2H2	0	0	0	0	0
ZBTB7A	18078	ZF - C2H2	1	0	0	0	0
ZBTB7B	18668	ZF - C2H2	1	0	0	0	0
ZBTB7C	31700	ZF - C2H2	0	0	0	0	0
ZBTB9	28323	ZF - C2H2	0	0	0	0	0
ZCCHC10	25954	ZF - CCHC	0	0	0	0	0
ZCCHC11	28981	ZF - CCHC	0	0	0	0	0
ZCCHC12	27273	ZF - CCHC	0	0	0	0	0
ZCCHC13	31749	ZF - CCHC	0	0	0	0	0
ZCCHC14	24134	ZF - CCHC	0	0	0	0	0
ZCCHC17	30246	ZF - CCHC	0	0	0	0	0
ZCCHC18	32459	ZF - CCHC	0	0	0	0	0
ZCCHC2	22916	ZF - CCHC	0	0	0	0	0
ZCCHC23	32963	ZF - CCHC	0	0	0	0	0
ZCCHC24	26911	ZF - CCHC	0	1	0	0	0
ZCCHC3	16230	ZF - CCHC	0	0	0	0	0
ZCCHC4	22917	ZF - CCHC	0	0	0	0	0
ZCCHC6	25817	ZF - CCHC	0	1	0	0	0
ZCCHC7	26209	ZF - CCHC	0	0	0	0	0
ZCCHC8	25265	ZF - CCHC	0	0	0	0	0
ZCCHC9	25424	ZF - CCHC	0	0	0	0	0
ZCRB1	29620	ZF - CCHC	0	0	0	0	0
ZDHHC1	17916	ZF - DHHC	0	0	0	0	0
ZDHHC11	19158	ZF - DHHC	0	0	0	0	0
ZDHHC11B	32962	ZF - DHHC	0	0	0	0	0
ZDHHC12	19159	ZF - DHHC	0	0	0	0	0
ZDHHC13	18413	ZF - DHHC	1	0	0	0	0
ZDHHC14	20341	ZF - DHHC	0	0	0	0	0
ZDHHC15	20342	ZF - DHHC	0	0	0	0	0
ZDHHC16	20714	ZF - DHHC	0	0	0	0	0
ZDHHC17	18412	ZF - DHHC	0	0	0	0	0
ZDHHC18	20712	ZF - DHHC	1	1	0	0	0
ZDHHC19	20713	ZF - DHHC	0	1	0	0	0
ZDHHC2	18469	ZF - DHHC	0	0	0	0	0
ZDHHC20	20749	ZF - DHHC	0	0	0	0	0
ZDHHC21	20750	ZF - DHHC	0	0	0	0	0
ZDHHC22	20106	ZF - DHHC	0	0	0	0	0
ZDHHC23	28654	ZF - DHHC	0	1	0	0	0
ZDHHC24	27387	ZF - DHHC	0	0	0	0	0
ZDHHC3	18470	ZF - DHHC	0	0	0	0	0
ZDHHC4	18471	ZF - DHHC	0	0	0	0	0
ZDHHC5	18472	ZF - DHHC	0	0	0	0	0
ZDHHC6	19160	ZF - DHHC	0	0	0	0	0
ZDHHC7	18459	ZF - DHHC	0	0	0	0	0
ZDHHC8	18474	ZF - DHHC	0	0	0	0	0
ZDHHC9	18475	ZF - DHHC	0	0	0	0	0
ZEB1	11642	HD, ZF - C2H2	1	0	0	0	2
ZEB2	14881	HD, ZF - C2H2	0	0	0	0	0
ZFAND3	18019	ZF - A20	0	0	0	0	0
ZFAND5	13008	ZF - A20	0	0	0	0	0
ZFAND6	30164	ZF - A20	0	0	0	0	0
ZFAT	19899	ZF - C2H2	1	0	1	0	0
ZFHX2	20152	HD, ZF - C2H2	0	0	0	0	0
ZFHX3	777	HD, ZF - C2H2	0	1	0	0	0
ZFHX4	30939	HD, ZF - C2H2	0	0	0	0	0
ZFP1	23328	ZF - C2H2	0	1	0	0	0
ZFP14	29312	ZF - C2H2	1	1	0	0	0
ZFP2	26138	ZF - C2H2	0	0	0	0	0
ZFP28	17801	ZF - C2H2	0	0	0	0	0
ZFP3	12861	ZF - C2H2	0	0	0	0	0
ZFP30	29555	ZF - C2H2	0	0	0	0	0
ZFP36L1	1107	ZF - CCCH	0	1	0	0	0
ZFP36L2	1108	ZF - CCCH	1	0	0	0	0
ZFP37	12863	ZF - C2H2	0	0	0	0	0
ZFP41	26786	ZF - C2H2	0	0	0	0	0
ZFP42	30949	ZF - C2H2	0	0	0	0	0
ZFP57	18791	ZF - C2H2	0	0	0	0	0
ZFP62	23241	ZF - C2H2	0	0	0	0	0
ZFP64	15940	ZF - C2H2	0	0	0	0	3
ZFP69	24708	ZF - C2H2	1	0	0	0	0
ZFP69B	28053	ZF - C2H2	0	0	0	0	0
ZFP82	28682	ZF - C2H2	0	0	0	0	0
ZFP90	23329	ZF - C2H2	0	1	0	0	0
ZFP91	14983	ZF - C2H2	0	0	0	0	0
ZFPM1	19762	ZF - C2H2	1	0	0	0	0
ZFPM2	16700	ZF - C2H2	0	1	0	0	0
ZFX	12869	ZF - C2H2	1	0	0	0	0
ZFY	12870	ZF - C2H2	0	0	0	0	0
ZHX1	12871	HD, ZF - C2H2	0	0	0	0	0
ZHX2	18513	HD, ZF - C2H2	0	1	0	0	0
ZHX3	15935	HD, ZF - C2H2	0	0	0	0	0
ZIC1	12872	ZF - C2H2	0	1	0	0	0
ZIC2	12873	ZF - C2H2	0	0	0	0	0
ZIC3	12874	ZF - C2H2	1	0	0	0	0
ZIC4	20393	ZF - C2H2	0	0	0	0	0
ZIC5	20322	ZF - C2H2	0	0	0	0	0
ZIK1	33104	ZF - C2H2	0	0	0	0	0
ZIM2	12875	ZF - C2H2	0	0	0	0	0
ZIM3	16366	ZF - C2H2	0	0	0	0	0
ZKSCAN1	13101	ZF - C2H2	0	0	0	0	0
ZKSCAN2	25677	MYB, ZF - C2H2	0	0	0	0	0
ZKSCAN3	13853	ZF - C2H2	0	0	0	0	0
ZKSCAN4	13854	ZF - C2H2	0	0	0	0	0
ZKSCAN5	12867	ZF - C2H2	0	0	0	0	0
ZKSCAN7	12955	ZF - C2H2	0	0	0	0	0
ZKSCAN8	12983	ZF - C2H2	0	0	0	0	0
ZMAT3	29983	ZF - C2H2	0	0	0	0	0
ZNF10	12879	ZF - C2H2	0	0	0	0	0
ZNF100	12880	ZF - C2H2	0	0	0	0	0
ZNF101	12881	ZF - C2H2	0	0	0	0	0
ZNF107	12887	ZF - C2H2	0	0	0	0	0
ZNF112	13021	ZF - C2H2	0	0	0	0	0
ZNF114	12894	ZF - C2H2	0	0	0	0	0
ZNF117	12897	ZF - C2H2	0	0	0	0	0
ZNF12	12902	ZF - C2H2	0	0	0	0	0
ZNF121	12904	ZF - C2H2	0	0	0	0	0
ZNF124	12907	ZF - C2H2	0	0	0	0	0
ZNF131	12915	ZF - C2H2	0	0	0	0	0
ZNF132	12916	ZF - C2H2	0	0	0	0	0
ZNF133	12917	ZF - C2H2	0	0	0	0	0
ZNF134	12918	ZF - C2H2	0	0	0	0	0
ZNF135	12919	ZF - C2H2	0	0	0	0	0
ZNF136	12920	ZF - C2H2	0	0	0	0	0
ZNF138	12922	ZF - C2H2	0	0	0	0	0
ZNF14	12924	ZF - C2H2	0	0	0	0	0
ZNF140	12925	ZF - C2H2	0	0	0	0	0
ZNF141	12926	ZF - C2H2	0	0	0	0	0
ZNF142	12927	ZF - C2H2	1	0	0	0	0
ZNF143	12928	ZF - C2H2	0	0	0	0	0
ZNF146	12931	ZF - C2H2	0	0	0	0	0
ZNF148	12933	ZF - C2H2	1	0	0	1	0
ZNF154	12939	ZF - C2H2	0	0	0	0	0
ZNF155	12940	ZF - C2H2	0	0	0	0	0
ZNF157	12942	ZF - C2H2	0	0	0	0	0
ZNF16	12947	ZF - C2H2	0	0	0	0	0
ZNF160	12948	ZF - C2H2	0	0	0	0	0
ZNF165	12953	ZF - C2H2	0	0	0	0	0
ZNF169	12957	ZF - C2H2	0	0	0	0	0
ZNF17	12958	ZF - C2H2	0	0	0	0	0
ZNF174	12963	ZF - C2H2	0	0	0	0	0
ZNF175	12964	ZF - C2H2	0	1	0	0	0
ZNF177	12966	ZF - C2H2	0	0	0	0	0
ZNF18	12969	ZF - C2H2	0	0	0	0	0
ZNF180	12970	ZF - C2H2	0	0	0	0	0
ZNF181	12971	ZF - C2H2	0	0	0	0	0
ZNF182	13001	ZF - C2H2	0	0	0	0	0
ZNF184	12975	ZF - C2H2	0	1	0	0	0
ZNF189	12980	ZF - C2H2	0	0	0	0	0
ZNF19	12981	ZF - C2H2	0	0	0	0	0
ZNF195	12986	ZF - C2H2	0	0	0	0	0
ZNF197	12988	ZF - C2H2	0	0	0	0	0
ZNF2	12991	ZF - C2H2	0	0	0	0	0
ZNF20	12992	ZF - C2H2	0	0	0	0	0
ZNF200	12993	ZF - C2H2	0	0	0	0	0
ZNF202	12994	ZF - C2H2	0	0	0	0	0
ZNF205	12996	ZF - C2H2	0	0	0	0	0
ZNF207	12998	ZF - C2H2	0	0	0	0	0
ZNF208	12999	ZF - C2H2	0	0	0	0	0
ZNF211	13003	ZF - C2H2	0	0	0	0	0
ZNF212	13004	ZF - C2H2	0	0	0	0	0
ZNF213	13005	ZF - C2H2	0	0	0	0	0
ZNF214	13006	ZF - C2H2	0	0	0	0	0
ZNF215	13007	ZF - C2H2	0	0	0	0	0
ZNF217	13009	ZF - C2H2	0	0	0	0	0
ZNF219	13011	ZF - C2H2	0	0	0	0	0
ZNF22	13012	ZF - C2H2	0	0	0	0	0
ZNF221	13014	ZF - C2H2	0	0	0	0	0
ZNF222	13015	ZF - C2H2	0	0	0	0	0
ZNF223	13016	ZF - C2H2	0	0	0	0	0
ZNF224	13017	ZF - C2H2	0	0	0	0	0
ZNF225	13018	ZF - C2H2	1	0	0	0	0
ZNF226	13019	ZF - C2H2	0	0	0	0	0
ZNF227	13020	ZF - C2H2	0	0	0	0	0
ZNF229	13022	ZF - C2H2	0	1	0	0	0
ZNF23	13023	ZF - C2H2	0	0	0	0	0
ZNF230	13024	ZF - C2H2	0	1	0	0	0
ZNF232	13026	ZF - C2H2	0	0	0	0	0
ZNF233	30946	ZF - C2H2	0	0	1	0	0
ZNF234	13027	ZF - C2H2	0	0	0	0	0
ZNF235	12866	ZF - C2H2	0	0	0	0	0
ZNF236	13028	ZF - C2H2	0	1	0	0	0
ZNF239	13031	ZF - C2H2	0	0	0	0	0
ZNF24	13032	ZF - C2H2	0	0	1	0	0
ZNF248	13041	ZF - C2H2	0	0	0	0	0
ZNF25	13043	ZF - C2H2	0	0	0	0	0
ZNF250	13044	ZF - C2H2	0	0	0	0	0
ZNF251	13045	ZF - C2H2	0	0	0	0	0
ZNF252P	13046	ZF - C2H2	0	0	0	0	0
ZNF253	13497	ZF - C2H2	0	0	0	0	0
ZNF254	13047	ZF - C2H2	0	0	0	0	0
ZNF256	13049	ZF - C2H2	0	0	0	0	0
ZNF257	13498	ZF - C2H2	0	0	0	0	0
ZNF26	13053	ZF - C2H2	0	0	0	0	0
ZNF260	13499	ZF - C2H2	0	0	0	0	0
ZNF263	13056	ZF - C2H2	0	0	0	0	0
ZNF264	13057	ZF - C2H2	0	0	0	0	0
ZNF266	13059	ZF - C2H2	1	0	0	0	0
ZNF267	13060	ZF - C2H2	0	0	0	0	0
ZNF268	13061	ZF - C2H2	0	0	0	0	0
ZNF271P	13065	ZF - C2H2	0	0	0	0	0
ZNF273	13067	ZF - C2H2	0	0	0	0	0
ZNF274	13068	ZF - C2H2	0	0	0	0	0
ZNF275	13069	ZF - C2H2	0	0	0	0	0
ZNF276	23330	ZF - C2H2	0	0	0	0	0
ZNF277	13070	ZF - C2H2	0	0	0	0	0
ZNF28	13073	ZF - C2H2	0	0	0	0	0
ZNF280A	18597	ZF - C2H2	0	0	0	0	0
ZNF280B	23022	ZF - C2H2	0	0	0	0	0
ZNF280C	25955	ZF - C2H2	0	0	0	0	0
ZNF280D	25953	ZF - C2H2	0	0	0	0	0
ZNF281	13075	ZF - C2H2	0	0	0	0	0
ZNF282	13076	ZF - C2H2	0	0	0	0	0
ZNF283	13077	ZF - C2H2	0	0	0	0	0
ZNF284	13078	ZF - C2H2	0	0	0	0	0
ZNF285	13079	ZF - C2H2	0	0	0	0	0
ZNF286A	13501	ZF - C2H2	0	0	0	0	0
ZNF287	13502	ZF - C2H2	0	0	0	0	0
ZNF292	18410	ZF - C2H2	0	0	0	0	0
ZNF296	15981	ZF - C2H2	0	0	0	0	0
ZNF3	13089	ZF - C2H2	0	0	0	0	0
ZNF30	13090	ZF - C2H2	0	0	0	0	0
ZNF300	13091	ZF - C2H2	0	0	0	0	0
ZNF302	13848	ZF - C2H2	0	0	0	0	0
ZNF304	13505	ZF - C2H2	0	0	0	0	0
ZNF311	13847	ZF - C2H2	0	0	0	0	0
ZNF317	13507	ZF - C2H2	0	0	0	0	0
ZNF318	13578	ZF - C2H2	1	0	0	0	0
ZNF319	13644	ZF - C2H2	0	0	0	0	0
ZNF32	13095	ZF - C2H2	0	0	0	0	0
ZNF320	13842	ZF - C2H2	0	0	0	0	0
ZNF322	23640	ZF - C2H2	0	0	0	0	0
ZNF324	14096	ZF - C2H2	0	0	0	0	0
ZNF326	14104	ZF - C2H2	0	0	0	0	0
ZNF329	14209	ZF - C2H2	0	0	0	0	0
ZNF331	15489	ZF - C2H2	0	0	0	0	0
ZNF333	15624	ZF - C2H2	0	0	0	0	0
ZNF334	15806	ZF - C2H2	0	0	0	0	0
ZNF335	15807	HMG, ZF - C2H2	1	1	0	0	0
ZNF337	15809	ZF - C2H2	0	0	0	0	0
ZNF33A	13096	ZF - C2H2	0	0	0	0	0
ZNF33B	13097	ZF - C2H2	0	0	0	0	0
ZNF34	13098	ZF - C2H2	0	0	0	0	0
ZNF341	15992	ZF - C2H2	0	0	0	0	0
ZNF343	16017	ZF - C2H2	0	0	0	0	0
ZNF345	16367	ZF - C2H2	0	0	0	0	0
ZNF347	16447	ZF - C2H2	0	0	0	0	0
ZNF35	13099	ZF - C2H2	0	0	0	0	0
ZNF350	16656	ZF - C2H2	0	0	0	0	0
ZNF354A	11628	ZF - C2H2	0	0	0	0	0
ZNF354B	17197	ZF - C2H2	0	0	0	0	0
ZNF354C	16736	ZF - C2H2	0	0	0	0	0
ZNF358	16838	ZF - C2H2	0	0	0	0	0
ZNF365	18194	ZF - C2H2	1	1	0	0	0
ZNF366	18316	ZF - C2H2	1	0	0	0	0
ZNF37A	13102	ZF - C2H2	0	0	0	0	0
ZNF382	17409	ZF - C2H2	0	0	0	0	0
ZNF383	18609	ZF - C2H2	0	0	0	0	0
ZNF384	11955	ZF - C2H2	0	0	0	0	0
ZNF385A	17521	ZF - C2H2	0	0	0	0	0
ZNF385B	26332	ZF - C2H2	0	0	0	0	0
ZNF385D	26191	ZF - C2H2	0	1	0	0	0
ZNF394	18832	ZF - C2H2	0	0	0	0	0
ZNF395	18737	ZF - C2H2	0	0	0	0	0
ZNF396	18824	ZF - C2H2	0	1	0	0	0
ZNF397	18818	ZF - C2H2	0	0	0	0	0
ZNF398	18373	ZF - C2H2	0	0	0	0	0
ZNF404	19417	ZF - C2H2	0	0	0	0	0
ZNF407	19904	ZF - C2H2	0	0	0	0	0
ZNF408	20041	ZF - C2H2	1	0	0	0	0
ZNF41	13107	ZF - C2H2	0	0	0	0	0
ZNF410	20144	ZF - C2H2	0	0	0	0	0
ZNF414	20630	ZF - C2H2	0	0	0	0	0
ZNF415	20636	ZF - C2H2	0	0	0	0	0
ZNF416	20645	ZF - C2H2	0	0	0	0	0
ZNF417	20646	ZF - C2H2	0	0	0	0	0
ZNF418	20647	ZF - C2H2	0	0	0	0	0
ZNF419	20648	ZF - C2H2	0	0	0	0	0
ZNF420	20649	ZF - C2H2	0	0	0	0	0
ZNF423	16762	ZF - C2H2	0	1	0	0	0
ZNF425	20690	ZF - C2H2	0	0	0	0	0
ZNF426	20725	ZF - C2H2	0	0	0	0	0
ZNF43	13109	ZF - C2H2	0	0	0	0	0
ZNF430	20808	ZF - C2H2	0	0	0	0	0
ZNF431	20809	ZF - C2H2	0	0	0	0	0
ZNF432	20810	ZF - C2H2	0	0	0	0	0
ZNF433	20811	ZF - C2H2	0	1	0	0	0
ZNF436	20814	ZF - C2H2	0	0	0	0	0
ZNF438	21029	ZF - C2H2	0	1	0	0	0
ZNF439	20873	ZF - C2H2	0	0	0	0	0
ZNF44	13110	ZF - C2H2	0	0	0	0	0
ZNF440	20874	ZF - C2H2	0	0	0	0	0
ZNF441	20875	ZF - C2H2	0	0	0	0	0
ZNF442	20877	ZF - C2H2	0	0	0	0	0
ZNF443	20878	ZF - C2H2	0	0	0	0	0
ZNF444	16052	ZF - C2H2	0	0	0	0	0
ZNF445	21018	ZF - C2H2	0	0	0	0	0
ZNF446	21036	ZF - C2H2	0	0	0	0	0
ZNF449	21039	ZF - C2H2	0	0	0	0	0
ZNF45	13111	ZF - C2H2	0	0	0	0	0
ZNF451	21091	ZF - C2H2	0	0	0	0	0
ZNF454	21200	ZF - C2H2	0	0	0	0	0
ZNF460	21628	ZF - C2H2	0	0	0	0	0
ZNF461	21629	ZF - C2H2	0	0	0	0	0
ZNF462	21684	ZF - C2H2	0	0	0	0	0
ZNF467	23154	ZF - C2H2	0	0	0	0	0
ZNF468	33105	ZF - C2H2	0	0	0	0	0
ZNF470	22220	ZF - C2H2	0	0	0	0	0
ZNF471	23226	ZF - C2H2	0	0	0	0	0
ZNF473	23239	ZF - C2H2	0	0	0	0	0
ZNF474	23245	ZF - C2H2	0	0	0	0	0
ZNF479	23258	ZF - C2H2	0	0	0	0	0
ZNF48	13114	ZF - C2H2	0	0	0	0	0
ZNF480	23305	ZF - C2H2	0	0	0	0	0
ZNF483	23384	ZF - C2H2	0	0	0	0	0
ZNF484	23385	ZF - C2H2	0	0	0	0	0
ZNF485	23440	ZF - C2H2	0	0	0	0	0
ZNF486	20807	ZF - C2H2	0	0	0	0	0
ZNF488	23535	ZF - C2H2	0	0	0	0	0
ZNF490	23705	ZF - C2H2	0	0	0	0	0
ZNF491	23706	ZF - C2H2	0	0	0	0	0
ZNF493	23708	ZF - C2H2	0	0	0	0	0
ZNF496	23713	ZF - C2H2	0	0	0	0	0
ZNF497	23714	ZF - C2H2	0	0	0	0	0
ZNF500	23716	ZF - C2H2	0	0	0	0	0
ZNF501	23717	ZF - C2H2	0	0	0	0	0
ZNF502	23718	ZF - C2H2	0	0	0	0	0
ZNF503	23589	ZF - C2H2	0	0	0	0	0
ZNF507	23783	ZF - C2H2	0	0	0	0	0
ZNF510	29161	ZF - C2H2	0	0	0	0	0
ZNF511	28445	ZF - C2H2	0	0	0	0	0
ZNF512	29380	ZF - C2H2	0	0	0	0	0
ZNF513	26498	ZF - C2H2	0	0	1	0	0
ZNF514	25894	ZF - C2H2	0	0	0	0	0
ZNF516	28990	ZF - C2H2	0	1	0	0	0
ZNF517	27984	ZF - C2H2	0	0	0	0	0
ZNF518A	29009	ZF - C2H2	0	0	0	0	0
ZNF519	30574	ZF - C2H2	0	0	0	0	0
ZNF521	24605	ZF - C2H2	1	0	0	0	0
ZNF524	28322	HMG, ZF - C2H2	0	0	0	0	0
ZNF526	29415	ZF - C2H2	0	0	0	0	0
ZNF527	29385	ZF - C2H2	0	0	0	0	0
ZNF529	29328	ZF - C2H2	0	0	0	0	0
ZNF530	29297	ZF - C2H2	0	0	0	0	0
ZNF532	30940	ZF - C2H2	0	0	0	0	0
ZNF536	29025	ZF - C2H2	0	1	0	0	0
ZNF540	25331	ZF - C2H2	0	0	0	0	0
ZNF541	25294	MYB, ZF - C2H2	0	0	0	0	0
ZNF542P	25393	ZF - C2H2	0	0	0	0	0
ZNF543	25281	ZF - C2H2	0	0	0	0	0
ZNF544	16759	ZF - C2H2	0	0	0	0	0
ZNF546	28671	ZF - C2H2	0	0	0	0	0
ZNF547	26432	ZF - C2H2	0	0	0	0	0
ZNF548	26561	ZF - C2H2	0	0	0	0	0
ZNF549	26632	ZF - C2H2	0	0	0	0	0
ZNF550	28643	ZF - C2H2	0	0	0	0	0
ZNF551	25108	ZF - C2H2	0	0	0	0	0
ZNF552	26135	ZF - C2H2	0	0	0	0	0
ZNF554	26629	ZF - C2H2	0	0	0	0	0
ZNF555	28382	ZF - C2H2	0	0	0	0	0
ZNF556	25669	ZF - C2H2	0	0	0	0	0
ZNF557	28632	ZF - C2H2	0	0	0	0	0
ZNF558	26422	ZF - C2H2	0	0	0	0	0
ZNF559	28197	ZF - C2H2	0	0	0	0	0
ZNF560	26484	ZF - C2H2	0	0	0	0	0
ZNF561	28684	ZF - C2H2	0	0	0	0	0
ZNF562	25950	ZF - C2H2	0	0	0	0	0
ZNF563	30498	ZF - C2H2	0	0	0	0	0
ZNF564	31106	ZF - C2H2	0	0	0	0	0
ZNF565	26726	ZF - C2H2	1	0	0	0	0
ZNF566	25919	ZF - C2H2	0	0	0	0	0
ZNF567	28696	ZF - C2H2	0	0	0	0	0
ZNF568	25392	ZF - C2H2	0	0	0	0	0
ZNF569	24737	ZF - C2H2	0	0	0	0	0
ZNF57	13125	ZF - C2H2	0	0	0	0	0
ZNF570	26416	ZF - C2H2	0	0	0	0	0
ZNF571	25000	ZF - C2H2	0	0	0	0	0
ZNF572	26758	ZF - C2H2	0	0	0	0	0
ZNF573	26420	ZF - C2H2	0	0	0	0	0
ZNF574	26166	ZF - C2H2	0	0	0	0	0
ZNF575	27606	ZF - C2H2	0	0	0	0	0
ZNF576	28357	ZF - C2H2	0	0	0	0	0
ZNF577	28673	ZF - C2H2	0	0	0	0	0
ZNF579	26646	ZF - C2H2	0	1	0	0	0
ZNF580	29473	ZF - C2H2	0	0	0	0	0
ZNF581	25017	ZF - C2H2	0	0	0	0	0
ZNF582	26421	ZF - C2H2	0	0	0	0	0
ZNF583	26427	ZF - C2H2	0	0	0	0	0
ZNF584	27318	ZF - C2H2	0	0	0	0	0
ZNF585A	26305	ZF - C2H2	0	0	0	0	0
ZNF585B	30948	ZF - C2H2	0	0	0	0	0
ZNF586	25949	ZF - C2H2	0	0	0	0	0
ZNF587	30955	ZF - C2H2	0	0	0	0	0
ZNF589	16747	ZF - C2H2	0	0	0	0	0
ZNF592	28986	ZF - C2H2	0	0	0	0	0
ZNF593	30943	ZF - C2H2	0	0	0	0	0
ZNF595	27196	ZF - C2H2	0	0	0	0	0
ZNF596	27268	ZF - C2H2	0	0	0	0	0
ZNF597	26573	ZF - C2H2	0	0	0	0	0
ZNF599	26408	ZF - C2H2	0	0	0	0	0
ZNF600	30951	ZF - C2H2	0	0	0	0	0
ZNF605	28068	ZF - C2H2	0	0	0	0	0
ZNF606	25879	ZF - C2H2	0	0	0	0	0
ZNF607	28192	ZF - C2H2	0	0	0	0	0
ZNF608	29238	ZF - C2H2	0	1	0	0	0
ZNF609	29003	ZF - C2H2	0	0	0	0	0
ZNF610	26687	ZF - C2H2	0	0	0	0	0
ZNF611	28766	ZF - C2H2	0	0	0	0	0
ZNF613	25827	ZF - C2H2	0	0	0	0	0
ZNF615	24740	ZF - C2H2	0	0	0	0	0
ZNF616	28062	ZF - C2H2	0	0	0	0	0
ZNF618	29416	ZF - C2H2	0	0	0	0	0
ZNF619	26910	ZF - C2H2	0	0	0	0	0
ZNF620	28742	ZF - C2H2	0	0	0	0	0
ZNF621	24787	ZF - C2H2	0	0	0	0	0
ZNF622	30958	ZF - C2H2	0	0	0	0	0
ZNF623	29084	ZF - C2H2	0	0	0	0	0
ZNF624	29254	ZF - C2H2	0	0	0	0	0
ZNF625	30571	ZF - C2H2	0	0	0	0	0
ZNF626	30461	ZF - C2H2	0	0	0	0	0
ZNF627	30570	ZF - C2H2	0	0	0	0	0
ZNF628	28054	ZF - C2H2	0	0	0	0	0
ZNF629	29008	ZF - C2H2	0	0	0	0	0
ZNF638	17894	ZF - C2H2	0	0	0	0	0
ZNF639	30950	ZF - C2H2	0	0	0	0	0
ZNF641	31834	ZF - C2H2	0	0	0	0	0
ZNF644	29222	ZF - C2H2	1	1	0	0	0
ZNF645	26371	ZF - C2H2	0	0	0	0	0
ZNF646	29004	ZF - C2H2	0	0	0	0	0
ZNF648	18190	ZF - C2H2	0	0	0	0	0
ZNF649	25741	ZF - C2H2	0	0	0	0	0
ZNF652	29147	ZF - C2H2	0	0	0	0	0
ZNF653	25196	HMG, ZF - C2H2	0	1	0	0	0
ZNF654	25612	ZF - C2H2	0	0	0	0	0
ZNF655	30899	ZF - C2H2	0	0	0	0	0
ZNF658	25226	ZF - C2H2	1	0	0	0	0
ZNF660	26720	ZF - C2H2	0	0	0	0	0
ZNF662	31930	ZF - C2H2	0	0	0	0	0
ZNF664	25406	ZF - C2H2	0	0	0	0	0
ZNF665	25885	ZF - C2H2	0	1	0	0	0
ZNF667	28854	ZF - C2H2	0	0	0	0	0
ZNF668	25821	ZF - C2H2	0	0	0	0	0
ZNF669	25736	ZF - C2H2	0	0	0	0	0
ZNF670	28167	ZF - C2H2	0	0	0	0	0
ZNF671	26279	ZF - C2H2	0	0	0	0	0
ZNF672	26179	ZF - C2H2	0	0	0	0	0
ZNF675	30768	ZF - C2H2	0	0	0	0	0
ZNF677	28730	ZF - C2H2	0	0	0	0	0
ZNF678	28652	ZF - C2H2	0	0	0	0	0
ZNF679	28650	ZF - C2H2	0	0	0	0	0
ZNF680	26897	ZF - C2H2	0	0	0	0	0
ZNF681	26457	ZF - C2H2	0	0	0	0	0
ZNF682	28857	ZF - C2H2	0	0	0	0	0
ZNF683	28495	ZF - C2H2	1	0	0	0	0
ZNF684	28418	ZF - C2H2	0	0	0	0	0
ZNF687	29277	ZF - C2H2	0	0	0	0	0
ZNF688	30489	ZF - C2H2	0	0	0	0	0
ZNF689	25173	ZF - C2H2	0	0	0	0	0
ZNF69	13138	ZF - C2H2	0	0	0	0	0
ZNF691	28028	ZF - C2H2	0	0	0	0	0
ZNF692	26049	ZF - C2H2	0	0	0	0	0
ZNF695	30954	ZF - C2H2	0	0	0	0	0
ZNF696	25872	ZF - C2H2	0	0	0	0	0
ZNF697	32034	ZF - C2H2	0	0	0	0	0
ZNF699	24750	ZF - C2H2	0	0	0	0	0
ZNF7	13139	ZF - C2H2	0	0	0	0	0
ZNF70	13140	ZF - C2H2	0	0	0	0	0
ZNF700	25292	ZF - C2H2	0	0	0	0	0
ZNF701	25597	ZF - C2H2	0	1	0	0	0
ZNF703	25883	ZF - C2H2	0	0	0	0	0
ZNF704	32291	ZF - C2H2	0	0	0	0	0
ZNF705A	32281	ZF - C2H2	0	0	0	0	0
ZNF705D	33202	ZF - C2H2	0	0	0	0	0
ZNF706	24992	ZF - C2H2	0	0	0	0	0
ZNF707	27815	ZF - C2H2	0	0	0	0	0
ZNF708	12945	ZF - C2H2	0	0	0	0	0
ZNF709	20629	ZF - C2H2	0	0	0	0	0
ZNF71	13141	ZF - C2H2	0	1	0	0	0
ZNF710	25352	ZF - C2H2	0	0	0	0	0
ZNF711	13128	ZF - C2H2	0	0	0	0	0
ZNF713	22043	ZF - C2H2	0	0	0	0	0
ZNF714	27124	ZF - C2H2	0	0	0	0	0
ZNF718	26889	ZF - C2H2	0	0	0	0	0
ZNF721	29425	ZF - C2H2	0	0	0	0	0
ZNF726	32462	ZF - C2H2	0	0	0	0	0
ZNF729	32464	ZF - C2H2	0	0	0	0	0
ZNF730	32470	ZF - C2H2	0	0	0	0	0
ZNF74	13144	ZF - C2H2	0	0	0	0	0
ZNF740	27465	ZF - C2H2	0	0	0	0	0
ZNF746	21948	ZF - C2H2	0	0	0	0	0
ZNF747	28350	ZF - C2H2	0	0	0	0	0
ZNF749	32783	ZF - C2H2	0	0	0	0	0
ZNF750	25843	ZF - C2H2	0	0	1	0	0
ZNF75A	13146	ZF - C2H2	0	0	0	0	0
ZNF75D	13145	ZF - C2H2	0	0	0	0	0
ZNF76	13149	ZF - C2H2	0	0	0	0	0
ZNF761	23179	ZF - C2H2	0	0	0	0	0
ZNF765	25092	ZF - C2H2	0	0	0	0	0
ZNF77	13150	ZF - C2H2	0	0	0	0	0
ZNF771	29653	ZF - C2H2	0	0	0	0	0
ZNF777	22213	ZF - C2H2	0	0	0	0	0
ZNF783	27222	ZF - C2H2	0	0	0	0	0
ZNF79	13153	ZF - C2H2	0	0	0	0	0
ZNF8	13154	ZF - C2H2	0	0	0	0	0
ZNF80	13155	ZF - C2H2	0	1	0	0	0
ZNF81	13156	ZF - C2H2	0	0	0	0	0
ZNF823	30936	ZF - C2H2	0	0	0	0	0
ZNF83	13158	ZF - C2H2	0	0	0	0	0
ZNF830	28291	ZF - C2H2	0	0	0	0	0
ZNF839	20345	ZF - C2H2	0	0	0	0	0
ZNF84	13159	ZF - C2H2	0	0	0	0	0
ZNF85	13160	ZF - C2H2	0	0	0	0	0
ZNF90	13165	ZF - C2H2	0	0	0	0	0
ZNF91	13166	ZF - C2H2	0	0	0	0	0
ZNF92	13168	ZF - C2H2	0	0	0	0	0
ZNF93	13169	ZF - C2H2	0	0	0	0	0
ZNF99	13175	ZF - C2H2	0	0	0	0	0
ZNFX1	29271	ZF - NF-X1	0	0	0	0	0
ZSCAN1	23712	ZF - C2H2	0	0	0	0	0
ZSCAN10	12997	ZF - C2H2	1	0	0	0	0
ZSCAN12	13172	ZF - C2H2	0	0	0	0	0
ZSCAN16	20813	ZF - C2H2	0	0	0	0	0
ZSCAN18	21037	ZF - C2H2	0	0	0	0	0
ZSCAN2	20994	ZF - C2H2	0	0	0	0	0
ZSCAN20	13093	MYB, ZF - C2H2	0	0	0	0	0
ZSCAN21	13104	ZF - C2H2	0	0	0	0	0
ZSCAN22	4929	ZF - C2H2	0	0	0	0	0
ZSCAN23	21193	ZF - C2H2	0	0	0	0	0
ZSCAN25	21961	ZF - C2H2	0	0	0	0	0
ZSCAN26	12978	ZF - C2H2	0	0	0	0	0
ZSCAN29	26673	ZF - C2H2	0	0	0	0	0
ZSCAN31	14097	ZF - C2H2	0	0	0	0	0
ZSCAN32	20812	ZF - C2H2	0	0	0	0	0
ZSCAN4	23709	ZF - C2H2	0	0	0	0	0
ZSCAN5A	23710	ZF - C2H2	0	0	0	0	0
ZSCAN9	12984	ZF - C2H2	0	0	0	0	0
ZXDA	13198	ZF - C2H2	0	0	0	0	0
ZXDB	13199	ZF - C2H2	0	0	0	0	0
ZXDC	28160	ZF - C2H2	0	0	0	0	0

## Sheet: Table S5
Cell-type (cytokines)	TF	% of targets (all cytokines)	% of targets (cell-type cytokines)	p-value	Adjusted p-value (BH)
Monocyte (CXCL8, IL6, TNF, CCL2, IL4, IL10, IFNG, TGFB1, IL1B, CSF2, IL13, CXCL1, IL1RN, CXCL10, TGFB2, IL32, CXCL2, CXCL11, CCL1, IL27, IL24, CXCL6, CXCL9, OSM, CXCL13, IL19, IL20, TGFB3, EBI3, IL15)	STAT3	16.8421	36.6667	0.00022602	0.00943787
	AHR	10.5263	26.6667	0.000248365	0.00943787
	KLF6	4.21053	13.3333	0.00131519	0.0271796
	RELA	51.5789	73.3333	0.00197308	0.0271796
	HSF1	6.31579	16.6667	0.00241839	0.0271796
	CREB1	12.6316	26.6667	0.00257475	0.0271796
	VDR	10.5263	23.3333	0.00286102	0.0271796
	NR3C1	10.5263	23.3333	0.00286102	0.0271796
	SMAD2	3.15789	10	0.00478843	0.0312388
	USF1	3.15789	10	0.00478843	0.0312388
	ATF1	3.15789	10	0.00478843	0.0312388
	FOS	15.7895	30	0.00493244	0.0312388
	SPI1	13.6842	26.6667	0.00618673	0.0334108
	JUN	29.4737	46.6667	0.00626188	0.0334108
	YY1	11.5789	23.3333	0.00749744	0.0334108
	MAFK	5.26316	13.3333	0.00835269	0.0334108
	CEBPA	5.26316	13.3333	0.00835269	0.0334108
	TWIST1	5.26316	13.3333	0.00835269	0.0334108
	STAT5B	5.26316	13.3333	0.00835269	0.0334108
	HIF1A	7.36842	16.6667	0.00921965	0.0350347
	CEBPB	16.8421	30	0.00995331	0.0360215
	EGR1	14.7368	26.6667	0.0129229	0.0395474
	NFKB1	44.2105	60	0.0176367	0.0395474
	HMGB1	2.10526	6.66667	0.0176923	0.0395474
	NFAT5	2.10526	6.66667	0.0176923	0.0395474
	EZH2	2.10526	6.66667	0.0176923	0.0395474
	USF2	2.10526	6.66667	0.0176923	0.0395474
	MAF	2.10526	6.66667	0.0176923	0.0395474
	FOSB	2.10526	6.66667	0.0176923	0.0395474
	PPARA	2.10526	6.66667	0.0176923	0.0395474
	LMX1B	2.10526	6.66667	0.0176923	0.0395474
	PKNOX1	2.10526	6.66667	0.0176923	0.0395474
	NFYA	2.10526	6.66667	0.0176923	0.0395474
	NFYB	2.10526	6.66667	0.0176923	0.0395474
	SP1	21.0526	33.3333	0.0230405	0.048641
	REL	21.0526	33.3333	0.0230405	0.048641
	STAT6	15.7895	26.6667	0.0241216	0.049547
	CREM	6.31579	13.3333	0.0280467	0.0509183
	ESR1	6.31579	13.3333	0.0280467	0.0509183
	GATA3	6.31579	13.3333	0.0280467	0.0509183
	XBP1	4.21053	10	0.028139	0.0509183
	DDIT3	4.21053	10	0.028139	0.0509183
	ATF2	13.6842	23.3333	0.0315077	0.0556881
	NFATC1	14.7368	23.3333	0.0541538	0.0935384
M1 macrophage (CXCL8, IL6, TNF, CCL2, CCL5, IL1B, IFNB1, IL12B, CSF2, IL12A, CCL3, CCL19, CXCL1, CCL20, CXCL10, IL23A, IFNA1, CCL11, IL1A, IL32, IFNA4, CCL4, CXCL11, CXCL2, CXCL5, IL18, IFNA14, IFNA2, IFNA5, IL27, IL24, CCL15, CXCL6, CXCL9, IFNA13, IFNA10, IFNA17, IFNA7, IFNA8, CCL8, CXCL13, IL16, EBI3, IFNA16, IFNA21, IFNA6, IL15)	IRF5	21.0526	40.4255	2.29027e-06	0.000141997
	IRF7	23.1579	38.2979	0.000268572	0.00555049
	IRF3	23.1579	38.2979	0.000268572	0.00555049
	IRF1	27.3684	40.4255	0.00236734	0.0366937
	HSF1	6.31579	12.766	0.00527151	0.0653668
M2 macrophage (IL6, TNF, IL10, TGFB1, IL1B, CXCL1, IL1RN, CCL20, TGFB2, CXCL2, CCL1, CCL22, CXCL3, CCL13, CCL17, TGFB3, CCL26)	HSF1	6.31579	23.5294	0.000640815	0.011658
	HMGB1	2.10526	11.7647	0.00110054	0.011658
	PPARA	2.10526	11.7647	0.00110054	0.011658
	USF2	2.10526	11.7647	0.00110054	0.011658
	FOXO1	4.21053	17.6471	0.0011658	0.011658
	MAFK	5.26316	17.6471	0.00580865	0.0484054
	CREB1	12.6316	29.4118	0.0107689	0.0523409
	RELB	16.8421	35.2941	0.0124312	0.0523409
	SP3	3.15789	11.7647	0.0125618	0.0523409
	SMAD3	3.15789	11.7647	0.0125618	0.0523409
	USF1	3.15789	11.7647	0.0125618	0.0523409
	ATF1	3.15789	11.7647	0.0125618	0.0523409
	SPI1	13.6842	29.4118	0.0186571	0.0717582
	VDR	10.5263	23.5294	0.0269295	0.0897651
	AHR	10.5263	23.5294	0.0269295	0.0897651
mDC (IL6, CCL2, IL4, IL12B, IL12A, CXCL10, IL23A, CXCL11, IL18, CCL1, IL27, CXCL9, CCL22, IL7, CCL7, CXCL13, IL20, EBI3, IL15)	LEF1	2.10526	10.5263	0.00212705	0.0458559
	DDIT3	4.21053	15.7895	0.00247869	0.0458559
	BCL6	7.36842	21.0526	0.00534593	0.0659331
	NFKB1	44.2105	68.4211	0.00875714	0.0810035
	IRF2	11.5789	26.3158	0.0123994	0.0822261
	IRF1	27.3684	47.3684	0.0144034	0.0822261
	RELA	51.5789	73.6842	0.0155563	0.0822261
pDC (IFNB1, IFNL1, IFNL3, IFNA1, IFNA4, IFNA14, IFNA2, IFNA5, IFNA13, IFNA10, IFNA17, IFNA7, IFNA8, IFNA16, IFNA21, IFNA6)	IRF7	23.1579	87.5	1.11254e-11	1.4463e-10
	IRF5	21.0526	68.75	1.43394e-07	9.32061e-07
	IRF3	23.1579	56.25	0.000289794	0.00125577
	IRF8	9.47368	31.25	0.000553705	0.00179954
	MAFB	2.10526	12.5	0.000746447	0.00194076
	IRF1	27.3684	56.25	0.00224537	0.00486497
Neutrophil (CXCL8, IL6, TNF, IL4, CCL2, IL10, TGFB1, IL1B, IL12B, IL12A, CCL3, CCL19, CXCL1, CCL20, TGFB2, IL1A, IL17A, CXCL5, CXCL2, CCL4, CXCL6, TGFB3)	CEBPB	16.8421	50	1.06455e-06	7.25116e-05
	HSF1	6.31579	27.2727	2.01421e-06	7.25116e-05
	SP1	21.0526	54.5455	5.51737e-06	0.000132417
	MAFK	5.26316	22.7273	1.42703e-05	0.000256865
	CREB1	12.6316	36.3636	6.6068e-05	0.000821632
	REL	21.0526	50	7.2565e-05	0.000821632
	RELA	51.5789	86.3636	9.79229e-05	0.000821632
	KLF6	4.21053	18.1818	9.86752e-05	0.000821632
	VDR	10.5263	31.8182	0.000102704	0.000821632
	SPI1	13.6842	36.3636	0.000207053	0.00149078
	SP3	3.15789	13.6364	0.000672709	0.00440319
	HIF1A	7.36842	22.7273	0.000828728	0.00497237
	TWIST1	5.26316	18.1818	0.000982035	0.00543896
	NFKB1	44.2105	72.7273	0.00106185	0.00546095
	FOS	15.7895	36.3636	0.00126794	0.00608613
	NR3C1	10.5263	27.2727	0.00175149	0.0078817
	YY1	11.5789	27.2727	0.00434033	0.0114495
	ESR1	6.31579	18.1818	0.00452476	0.0114495
	HMGB1	2.10526	9.09091	0.00461162	0.0114495
	NFAT5	2.10526	9.09091	0.00461162	0.0114495
	AR	2.10526	9.09091	0.00461162	0.0114495
	IRF9	2.10526	9.09091	0.00461162	0.0114495
	USF2	2.10526	9.09091	0.00461162	0.0114495
	MAF	2.10526	9.09091	0.00461162	0.0114495
	FOSB	2.10526	9.09091	0.00461162	0.0114495
	LMX1B	2.10526	9.09091	0.00461162	0.0114495
	PKNOX1	2.10526	9.09091	0.00461162	0.0114495
	NFYA	2.10526	9.09091	0.00461162	0.0114495
	NFYB	2.10526	9.09091	0.00461162	0.0114495
	STAT2	4.21053	13.6364	0.00601378	0.013121
	FOXO1	4.21053	13.6364	0.00601378	0.013121
	XBP1	4.21053	13.6364	0.00601378	0.013121
	DDIT3	4.21053	13.6364	0.00601378	0.013121
	STAT1	22.1053	40.9091	0.00766075	0.0162228
	IRF4	12.6316	27.2727	0.00918188	0.0188884
	IRF1	27.3684	45.4545	0.0149826	0.0299653
	STAT3	16.8421	31.8182	0.0161284	0.0313851
	AHR	10.5263	22.7273	0.0166994	0.031641
	E2F1	5.26316	13.6364	0.022406	0.0393471
	CEBPA	5.26316	13.6364	0.022406	0.0393471
	FOXP3	5.26316	13.6364	0.022406	0.0393471
	EGR1	14.7368	27.2727	0.0292273	0.050104
	JUN	29.4737	45.4545	0.0303614	0.0508377
	PARP1	3.15789	9.09091	0.0347364	0.0510413
	SMAD2	3.15789	9.09091	0.0347364	0.0510413
	SMAD3	3.15789	9.09091	0.0347364	0.0510413
	CEBPD	3.15789	9.09091	0.0347364	0.0510413
	USF1	3.15789	9.09091	0.0347364	0.0510413
	ATF1	3.15789	9.09091	0.0347364	0.0510413
	CREM	6.31579	13.6364	0.053665	0.0729033
	RXRA	6.31579	13.6364	0.053665	0.0729033
	POU2F1	6.31579	13.6364	0.053665	0.0729033
	ATF4	6.31579	13.6364	0.053665	0.0729033
	IRF8	9.47368	18.1818	0.0557966	0.0743955
Eosinophil (CCL11, CCL5, CSF2, CXCL1, CXCL5, IFNG, IL10, IL12A, IL12B, IL13, IL16, IL2, IL3, IL4, IL5, KITLG, TGFB1, TGFB2, TGFB3, TNF)	FOS	15.7895	50	1.16688e-06	8.05147e-05
	NFATC2	14.7368	45	8.65157e-06	0.000198986
	NFATC1	14.7368	45	8.65157e-06	0.000198986
	SP1	21.0526	55	1.38789e-05	0.000239411
	GATA3	6.31579	25	5.52932e-05	0.000635872
	CREM	6.31579	25	5.52932e-05	0.000635872
	SATB1	3.15789	15	0.000326785	0.00192882
	ATF1	3.15789	15	0.000326785	0.00192882
	USF1	3.15789	15	0.000326785	0.00192882
	PARP1	3.15789	15	0.000326785	0.00192882
	SP3	3.15789	15	0.000326785	0.00192882
	JUN	29.4737	60	0.000375864	0.00192882
	STAT5A	5.26316	20	0.000447262	0.00192882
	POU2F2	5.26316	20	0.000447262	0.00192882
	HMGA1	5.26316	20	0.000447262	0.00192882
	ETS1	5.26316	20	0.000447262	0.00192882
	VDR	10.5263	30	0.000702054	0.00284951
	STAT3	16.8421	40	0.000921129	0.00353099
	REL	21.0526	45	0.00155562	0.00564936
	EGR1	14.7368	35	0.00200609	0.00648809
	RXRA	6.31579	20	0.0023164	0.00648809
	POU2F1	6.31579	20	0.0023164	0.00648809
	MAF	2.10526	10	0.00282091	0.00648809
	NFYA	2.10526	10	0.00282091	0.00648809
	NFYB	2.10526	10	0.00282091	0.00648809
	ELF1	2.10526	10	0.00282091	0.00648809
	USF2	2.10526	10	0.00282091	0.00648809
	EGR4	2.10526	10	0.00282091	0.00648809
	TCF7	2.10526	10	0.00282091	0.00648809
	AR	2.10526	10	0.00282091	0.00648809
	JUNB	4.21053	15	0.0034247	0.00738451
	MYB	4.21053	15	0.0034247	0.00738451
	IRF4	12.6316	30	0.00425067	0.00862635
	CREB1	12.6316	30	0.00425067	0.00862635
	TBX21	7.36842	20	0.00747616	0.0147387
	NR3C1	10.5263	25	0.00880366	0.0168737
	MAFK	5.26316	15	0.0140914	0.0249309
	ETS2	5.26316	15	0.0140914	0.0249309
	STAT5B	5.26316	15	0.0140914	0.0249309
	YY1	11.5789	25	0.0173794	0.0299795
	JUND	8.42105	20	0.0179251	0.0301667
	SMAD3	3.15789	10	0.0244611	0.0375071
	PPARG	3.15789	10	0.0244611	0.0375071
	FOSL2	3.15789	10	0.0244611	0.0375071
	SMAD2	3.15789	10	0.0244611	0.0375071
	RELA	51.5789	70	0.0317788	0.0476682
	RUNX1	6.31579	15	0.0361739	0.0531064
	CEBPB	16.8421	30	0.0383943	0.0551919
	SPI1	13.6842	25	0.0487391	0.0672599
	ATF2	13.6842	25	0.0487391	0.0672599
	NFKB1	44.2105	60	0.0547769	0.0741099
	HIF1A	7.36842	15	0.0707458	0.0937815
	EGR2	4.21053	10	0.0733942	0.0937815
	ATF3	4.21053	10	0.0733942	0.0937815
Mast cell (CXCL8, IL6, IL4, IFNG, IL10, TGFB1, IL1B, IL5, CSF2, IL3, IL13, IL17A, IL1A, TGFB2, IL18, IL9, IL22, IL16, IL17C, TGFB3)	NR3C1	10.5263	40	6.69529e-07	4.02574e-05
	FOS	15.7895	50	1.16688e-06	4.02574e-05
	STAT5A	5.26316	25	4.31792e-06	9.93122e-05
	AHR	10.5263	35	2.98699e-05	0.000515256
	POU2F1	6.31579	25	5.52932e-05	0.000763046
	STAT3	16.8421	45	7.62356e-05	0.000876709
	YY1	11.5789	35	0.000114722	0.00113083
	NFATC2	14.7368	40	0.000167149	0.00128148
	NFATC1	14.7368	40	0.000167149	0.00128148
	SMAD2	3.15789	15	0.000326785	0.00187901
	USF1	3.15789	15	0.000326785	0.00187901
	ATF1	3.15789	15	0.000326785	0.00187901
	JUN	29.4737	60	0.000375864	0.00199497
	FOXP3	5.26316	20	0.000447262	0.00220436
	JUND	8.42105	25	0.00132858	0.00611147
	GATA3	6.31579	20	0.0023164	0.00811011
	USF2	2.10526	10	0.00282091	0.00811011
	MAF	2.10526	10	0.00282091	0.00811011
	FOSB	2.10526	10	0.00282091	0.00811011
	RORC	2.10526	10	0.00282091	0.00811011
	LMX1B	2.10526	10	0.00282091	0.00811011
	ELF1	2.10526	10	0.00282091	0.00811011
	NFYA	2.10526	10	0.00282091	0.00811011
	NFYB	2.10526	10	0.00282091	0.00811011
	JUNB	4.21053	15	0.0034247	0.00875202
	EGR2	4.21053	15	0.0034247	0.00875202
	MYB	4.21053	15	0.0034247	0.00875202
	CREB1	12.6316	30	0.00425067	0.0104749
	TBX21	7.36842	20	0.00747616	0.0177881
	SPI1	13.6842	30	0.00843664	0.0194043
	VDR	10.5263	25	0.00880366	0.0195952
	SP1	21.0526	40	0.00966175	0.0202018
	REL	21.0526	40	0.00966175	0.0202018
	MAFK	5.26316	15	0.0140914	0.0262785
	ETS2	5.26316	15	0.0140914	0.0262785
	POU2F2	5.26316	15	0.0140914	0.0262785
	STAT5B	5.26316	15	0.0140914	0.0262785
	SATB1	3.15789	10	0.0244611	0.0411663
	SMAD3	3.15789	10	0.0244611	0.0411663
	CEBPD	3.15789	10	0.0244611	0.0411663
	FOSL2	3.15789	10	0.0244611	0.0411663
	CREM	6.31579	15	0.0361739	0.0567273
	ATF4	6.31579	15	0.0361739	0.0567273
	HSF1	6.31579	15	0.0361739	0.0567273
	CEBPB	16.8421	30	0.0383943	0.0588713
	HIF1A	7.36842	15	0.0707458	0.0973885
	EGR1	14.7368	25	0.072519	0.0973885
	ATF3	4.21053	10	0.0733942	0.0973885
	FOXO1	4.21053	10	0.0733942	0.0973885
	XBP1	4.21053	10	0.0733942	0.0973885
	DDIT3	4.21053	10	0.0733942	0.0973885
	KLF6	4.21053	10	0.0733942	0.0973885
NK cell (CCL3, CCL4, CSF2, IFNG, IL10, IL22, IL24, TNF, TNFSF10)	STAT5B	5.26316	44.4444	1.57752e-08	6.46783e-07
	CREM	6.31579	44.4444	3.85824e-07	7.90939e-06
	EZH2	2.10526	22.2222	4.97212e-06	6.79523e-05
	CREB1	12.6316	55.5556	2.31e-05	0.000236775
	STAT5A	5.26316	33.3333	3.69048e-05	0.000302619
	NFATC1	14.7368	55.5556	0.000141236	0.000965113
	RUNX1	6.31579	33.3333	0.000230774	0.00120422
	ATF1	3.15789	22.2222	0.000293713	0.00120422
	PPARG	3.15789	22.2222	0.000293713	0.00120422
	SPIB	3.15789	22.2222	0.000293713	0.00120422
	CEBPB	16.8421	55.5556	0.000553705	0.00205178
	YY1	11.5789	44.4444	0.000600521	0.00205178
	TBX21	7.36842	33.3333	0.00086316	0.00272227
	IRF4	12.6316	44.4444	0.00126609	0.00370784
	SP1	21.0526	55.5556	0.0038095	0.0104126
	NFATC2	14.7368	44.4444	0.00411456	0.0105436
	STAT1	22.1053	55.5556	0.00551504	0.013301
	FOS	15.7895	44.4444	0.0066097	0.0136394
	FOXP3	5.26316	22.2222	0.00831674	0.0136394
	E2F1	5.26316	22.2222	0.00831674	0.0136394
	CEBPA	5.26316	22.2222	0.00831674	0.0136394
	MAFK	5.26316	22.2222	0.00831674	0.0136394
	HMGA1	5.26316	22.2222	0.00831674	0.0136394
	ETS2	5.26316	22.2222	0.00831674	0.0136394
	ETS1	5.26316	22.2222	0.00831674	0.0136394
	AHR	10.5263	33.3333	0.00955858	0.0150732
	RXRA	6.31579	22.2222	0.0196104	0.0297788
	REL	21.0526	44.4444	0.0352135	0.0488148
	JUN	29.4737	55.5556	0.0356341	0.0488148
	SPI1	13.6842	33.3333	0.0357181	0.0488148
B cell (CXCL8, IL6, TNF, IL4, IFNG, IL10, TGFB1, IL5, IFNB1, IL12B, CSF2, IL12A, CCL3, TNFSF13B, TNFSF11, IFNA1, TGFB2, IFNA4, IFNA14, IFNA2, IFNA5, IL27, LTA, IFNA13, IFNA10, IFNA17, IFNA7, IFNA8, IL19, EBI3, IFNA16, IFNA21, IFNA6, IL15, TGFB3)	IRF5	21.0526	45.7143	3.34703e-06	0.000261068
	IRF1	27.3684	45.7143	0.00109504	0.028835
	MAFK	5.26316	14.2857	0.00131519	0.028835
	IRF7	23.1579	40	0.00147872	0.028835
	YY1	11.5789	22.8571	0.00434645	0.0589456
	FOS	15.7895	28.5714	0.00453428	0.0589456
	IRF3	23.1579	37.1429	0.0067949	0.0757146
	SMAD2	3.15789	8.57143	0.0105983	0.0764429
	USF1	3.15789	8.57143	0.0105983	0.0764429
	ATF1	3.15789	8.57143	0.0105983	0.0764429
	VDR	10.5263	20	0.0107804	0.0764429
	ETS2	5.26316	11.4286	0.0199194	0.0919253
	STAT5A	5.26316	11.4286	0.0199194	0.0919253
	IRF8	9.47368	17.1429	0.0256182	0.0919253
	REL	21.0526	31.4286	0.0290704	0.0919253
	SALL4	2.10526	5.71429	0.0306418	0.0919253
	AR	2.10526	5.71429	0.0306418	0.0919253
	KLF4	2.10526	5.71429	0.0306418	0.0919253
	MAFB	2.10526	5.71429	0.0306418	0.0919253
	USF2	2.10526	5.71429	0.0306418	0.0919253
	MAF	2.10526	5.71429	0.0306418	0.0919253
	FOSB	2.10526	5.71429	0.0306418	0.0919253
	LMX1B	2.10526	5.71429	0.0306418	0.0919253
	TFAP4	2.10526	5.71429	0.0306418	0.0919253
	NFYA	2.10526	5.71429	0.0306418	0.0919253
	NFYB	2.10526	5.71429	0.0306418	0.0919253
CD4+ Th1 (CCL3, CCL4, CCL5, CXCL10, CXCL11, CXCL9, EBI3, IFNG, IL12A, IL12B, IL2, TNF, TNFSF11)	STAT1	22.1053	76.9231	7.30408e-07	2.84859e-05
	CREM	6.31579	30.7692	0.000104675	0.00147599
	CREB1	12.6316	46.1538	0.000113538	0.00147599
	EGR4	2.10526	15.3846	0.000292946	0.00228498
	TCF7	2.10526	15.3846	0.000292946	0.00228498
	E2F1	5.26316	23.0769	0.00167577	0.0108925
	CEBPB	16.8421	46.1538	0.00242515	0.0118689
	IRF4	12.6316	38.4615	0.00243465	0.0118689
	RELA	51.5789	92.3077	0.00282183	0.0122279
	PARP1	3.15789	15.3846	0.00496191	0.0175922
	SP3	3.15789	15.3846	0.00496191	0.0175922
	RXRA	6.31579	23.0769	0.00590846	0.0192025
	VDR	10.5263	30.7692	0.00859467	0.025784
	NFKB1	44.2105	76.9231	0.0131837	0.0327343
	TBX21	7.36842	23.0769	0.0146008	0.0327343
	SP1	21.0526	46.1538	0.0151082	0.0327343
	REL	21.0526	46.1538	0.0151082	0.0327343
	IRF5	21.0526	46.1538	0.0151082	0.0327343
	ATF3	4.21053	15.3846	0.0210329	0.0431728
	ETS1	5.26316	15.3846	0.0507831	0.0943115
	MAFK	5.26316	15.3846	0.0507831	0.0943115
CD4+ Th2 (IL6, IL4, IL10, IL5, IL3, IL13, TNFSF11, CCL11, IL21, CCL1, IL24, IL9, CCL26)	POU2F1	6.31579	30.7692	4.78207e-05	0.000868686
	STAT3	16.8421	53.8462	6.2197e-05	0.000868686
	EGR2	4.21053	23.0769	0.0001333	0.000868686
	JUNB	4.21053	23.0769	0.0001333	0.000868686
	MYB	4.21053	23.0769	0.0001333	0.000868686
	MAF	2.10526	15.3846	0.000165464	0.000868686
	NFYA	2.10526	15.3846	0.000165464	0.000868686
	NFYB	2.10526	15.3846	0.000165464	0.000868686
	NR3C1	10.5263	38.4615	0.000205758	0.000960204
	NFATC2	14.7368	46.1538	0.000291283	0.00122339
	STAT6	15.7895	46.1538	0.000615396	0.00234969
	JUND	8.42105	30.7692	0.000894746	0.00294235
	STAT5A	5.26316	23.0769	0.000980783	0.00294235
	POU2F2	5.26316	23.0769	0.000980783	0.00294235
	CEBPB	16.8421	46.1538	0.00118441	0.00331636
	SATB1	3.15789	15.3846	0.00333035	0.00874217
	GATA3	6.31579	23.0769	0.00374614	0.00925517
	NFATC1	14.7368	38.4615	0.00469618	0.0109578
	AHR	10.5263	30.7692	0.00523594	0.0115742
	FOS	15.7895	38.4615	0.00791172	0.0166146
	TBX21	7.36842	23.0769	0.00981282	0.0187336
	BCL6	7.36842	23.0769	0.00981282	0.0187336
	JUN	29.4737	53.8462	0.0190121	0.0347177
	CEBPA	5.26316	15.3846	0.0392815	0.0634547
	FOXP3	5.26316	15.3846	0.0392815	0.0634547
	MAFK	5.26316	15.3846	0.0392815	0.0634547
	VDR	10.5263	23.0769	0.0562445	0.0874915
CD4+ Th17 (TNFSF11, CCL20, IL21, IL17A, IL9, IL22, IL20)	RORC	2.10526	28.5714	2.01119e-07	1.81007e-06
	FOXP3	5.26316	28.5714	0.00205601	0.00925204
	NFKB2	11.5789	28.5714	0.072163	0.216489
Treg (TNFSF11, IL9, CCL20, IL10, EBI3, IL12A, IL12B, TGFB1, TGFB2, TGFB3)	RXRA	6.31579	40	1.83297e-06	5.31561e-05
	USF2	2.10526	20	1.54179e-05	0.00014904
	AR	2.10526	20	1.54179e-05	0.00014904
	SMAD3	3.15789	20	0.000641585	0.00274274
	ATF1	3.15789	20	0.000641585	0.00274274
	USF1	3.15789	20	0.000641585	0.00274274
	VDR	10.5263	40	0.00066204	0.00274274
	FOXO1	4.21053	20	0.00428927	0.0155486
	IRF8	9.47368	30	0.00955858	0.0307999
	STAT5A	5.26316	20	0.0136798	0.0360649
	MAFK	5.26316	20	0.0136798	0.0360649
	CEBPB	16.8421	40	0.0192862	0.0466084

## Sheet: Table S6
TF	PSA	TSPS	TS
AHR	0	0.958059	1
AR	0	1.14925	1
ARNT	0	0.214153	0
ATF1	1	0.30963	0
ATF2	1	0.317939	0
ATF3	1	0.730371	1
ATF4	1	0.22064	0
BACH1	1	0.555391	0
BACH2	1	1.62253	1
BCL6	0	0.676492	0
BCL6B	0	0.651142	0
CEBPA	0	1.40091	1
CEBPB	1	0.804024	1
CEBPD	1	0.524022	0
CEBPG	0	0.481789	0
CREB1	1	0.268936	0
CREM	0	0.399658	0
CTCF	0	0.0858203	0
DACH1	0	0.678687	0
DDIT3	1	0.204345	0
E2F1	0	0.827641	1
E2F6	0	0.293634	0
EGR1	1	0.906213	1
EGR2	0	1.01426	1
Egr3	0	1.38257	1
EGR4	0	2.88271	1
EHF	0	1.77954	1
ELF1	0	0.391994	0
ELF4	0	0.743855	1
ELK1	0	0.332161	0
EPAS1	0	1.38172	1
ESR1	0	2.09118	1
ESR2	0	0.907813	1
ETS1	0	0.881681	1
ETS2	0	0.503056	0
ETV4	0	0.748927	1
EZH2	0	0.98584	1
FLI1	0	0.846901	1
Fos	1	0.885236	1
FOSB	1	1.69993	1
FOSL1	1	1.06448	1
FOSL2	1	0.43365	0
FOXA1	0	3.00197	1
FOXO1	0	0.412559	0
FOXP3	0	1.4875	1
GABPA	0	0.533129	0
GABPB1	0	NA	NA
GATA1	0	3.76183	1
GATA2	0	1.69678	1
GATA3	0	2.15985	1
GATA4	0	2.67185	1
GBX2	0	2.47597	1
HIF1A	1	0.38674	0
HMBOX1	0	NA	NA
HMGA1	1	1.02996	1
HMGA2	0	2.46315	1
HMGB1	1	NA	NA
HMGB2	1	1.25785	1
HSF1	1	0.205134	0
HSF2	1	0.490872	0
IKZF3	0	NA	NA
IRF1	1	0.519213	0
IRF2	1	0.180303	0
IRF3	1	0.0950984	0
IRF4	1	3.01646	1
IRF5	1	1.02566	1
IRF7	1	0.433528	0
IRF8	1	NA	NA
IRF9	1	NA	NA
JUN	1	0.450858	0
JUNB	1	0.746427	1
JUND	1	0.176058	0
KLF1	0	3.82536	1
KLF13	0	0.299623	0
KLF2	0	0.485005	0
KLF4	0	0.778293	1
KLF6	0	NA	NA
LEF1	0	2.48509	1
LMO2	0	0.255833	0
LMX1B	0	2.56563	1
MAF	0	0.376406	0
MAFB	0	0.997021	1
MAFK	0	0.850438	1
MEIS1	0	0.729792	1
MITF	0	0.876386	1
MSC	0	0.45589	0
MXI1	0	0.29629	0
MYB	0	2.5688	1
MYC	0	0.583005	0
NFAT5	1	0.334866	0
NFATC1	0	0.463439	0
NFATC2	0	0.512018	0
Nfatc3	0	0.335534	0
NFATC4	0	0.681361	0
NFE2L2	1	0.464759	0
NFIA	0	0.445274	0
NFIB	0	0.582665	0
NFIC	0	0.27983	0
NFIL3	0	0.761035	1
NFIX	0	0.685909	0
NFKB1	1	0.167513	0
NFKB2	1	0.300558	0
NFYA	0	0.284213	0
NFYB	0	0.620139	0
NFYC	0	0.432325	0
NKRF	1	NA	NA
NKX6-1	0	2.07546	1
NR3C1	0	0.354724	0
NSD2	0	NA	NA
PARP1	1	NA	NA
PAX2	0	3.56812	1
PBX1	0	0.397252	0
PBX2	0	0.143456	0
PITX1	0	2.27662	1
PITX2	0	2.73429	1
PKNOX1	0	0.21856	0
POU2F1	0	0.194848	0
POU2F2	0	1.17994	1
PPARA	0	0.537438	0
Ppard	0	0.314837	0
PPARG	0	0.999589	1
PRDM1	0	0.993969	1
PREB	0	0.112266	0
PROX1	0	0.820139	1
RBPJ	0	NA	NA
Rel	1	0.466342	0
RELA	1	0.0680114	0
RELB	1	0.277192	0
RORA	0	1.07574	1
RORC	0	1.18424	1
RUNX1	0	0.811196	1
RXRA	0	0.202109	0
RXRB	0	0.0632215	0
SALL4	0	1.94662	1
SATB1	0	0.862597	1
SMAD1	0	0.219526	0
SMAD2	0	0.17445	0
SMAD3	0	0.190313	0
SMAD4	0	0.196776	0
SNAI2	0	0.803936	1
SOHLH2	0	NA	NA
SOX5	0	0.72409	1
SP1	1	0.151871	0
SP3	1	0.376647	0
SPI1	0	1.5937	1
SPIB	0	2.50821	1
STAT1	1	0.330532	0
STAT2	1	0.122819	0
STAT3	1	0.18299	0
STAT4	1	1.49402	1
STAT5A	1	0.406059	0
STAT5B	1	0.216681	0
STAT6	0	0.280085	0
TBX21	0	1.84056	1
TCF3	0	0.43975	0
TCF4	0	0.560694	0
TCF7	0	3.78865	1
TFAP2E	0	0.731628	1
TFAP4	0	0.222953	0
TP53	1	0.372648	0
TP63	0	NA	NA
TWIST1	0	1.48667	1
USF1	0	0.158613	0
USF2	0	0.177533	0
VDR	0	1.07744	1
VEZF1	0	NA	NA
WT1	0	2.44349	1
XBP1	1	0.885069	1
YY1	0	0.0941343	0
ZNF148	0	0.42412	0

## Sheet: Table S7
Disease	Cytokine	Experiment accession	Comparison	log_2 fold change	Adjusted p-value
Rheumatoid arthritis	IL5	E-GEOD-71595	'juvenile idiopathic arthritis' vs 'normal' in 'none'	-2.1	0.0168425
Rheumatoid arthritis	IL16	E-GEOD-71595	'juvenile idiopathic arthritis' vs 'normal' in 'none'	-1.9	1.71478e-06
Rheumatoid arthritis	IL32	E-GEOD-38351	'rheumatoid arthritis' vs 'healthy' on 'Affymetrix U133 Plus 2.0' on 'Affymetrix GeneChip Human Genome U133 Plus 2.0 [HG-U133_Plus_2]'	-1.8	0.0100438
Rheumatoid arthritis	IL9	E-GEOD-71595	'juvenile idiopathic arthritis' vs 'normal' in 'none'	-1.8	0.000166549
Rheumatoid arthritis	TNFSF11	E-GEOD-71595	'juvenile idiopathic arthritis' vs 'normal' in 'none'	-1.6	0.0410809
Rheumatoid arthritis	IL22	E-GEOD-71595	'juvenile idiopathic arthritis' vs 'normal' in 'none'	-1.5	0.0496637
Rheumatoid arthritis	IL2	E-GEOD-71595	'juvenile idiopathic arthritis' vs 'normal' in 'none'	-1.2	0.0303111
Rheumatoid arthritis	IL24	E-GEOD-71595	'juvenile idiopathic arthritis' vs 'normal' in 'none'	-1.2	0.0410012
Rheumatoid arthritis	CXCL8	E-GEOD-38351	'rheumatoid arthritis' vs 'healthy' on 'Affymetrix U133 Plus 2.0' on 'Affymetrix GeneChip Human Genome U133 Plus 2.0 [HG-U133_Plus_2]'	1.5	0.0213438
Rheumatoid arthritis	CCL17	E-GEOD-71595	'juvenile idiopathic arthritis' vs 'normal' in 'none'	1.6	0.0457214
Rheumatoid arthritis	IL1B	E-GEOD-71595	'juvenile idiopathic arthritis' vs 'normal' in 'none'	1.7	0.000120934
Rheumatoid arthritis	IL1RN	E-GEOD-71595	'juvenile idiopathic arthritis' vs 'normal' in 'none'	2	1.27116e-05
Rheumatoid arthritis	IL7	E-GEOD-71595	'juvenile idiopathic arthritis' vs 'normal' in 'none'	2.1	2.19617e-06
Rheumatoid arthritis	CXCL8	E-GEOD-71595	'juvenile idiopathic arthritis' vs 'normal' in 'none'	2.3	8.04631e-07
Rheumatoid arthritis	TNFSF13B	E-GEOD-71595	'juvenile idiopathic arthritis' vs 'normal' in 'none'	2.3	3.9783e-05
Rheumatoid arthritis	CCL22	E-GEOD-71595	'juvenile idiopathic arthritis' vs 'normal' in 'none'	3	7.59019e-08
Rheumatoid arthritis	CXCL10	E-GEOD-71595	'juvenile idiopathic arthritis' vs 'normal' in 'none'	3.2	4.3354e-08
Rheumatoid arthritis	EBI3	E-GEOD-71595	'juvenile idiopathic arthritis' vs 'normal' in 'none'	3.3	2.79389e-11
Rheumatoid arthritis	IL15	E-GEOD-71595	'juvenile idiopathic arthritis' vs 'normal' in 'none'	3.4	6.6562e-09
Rheumatoid arthritis	CXCL11	E-GEOD-71595	'juvenile idiopathic arthritis' vs 'normal' in 'none'	3.6	2.64444e-09
Rheumatoid arthritis	CCL19	E-GEOD-71595	'juvenile idiopathic arthritis' vs 'normal' in 'none'	3.7	6.06266e-07
Rheumatoid arthritis	CXCL9	E-GEOD-71595	'juvenile idiopathic arthritis' vs 'normal' in 'none'	4	4.72319e-16
Rheumatoid arthritis	IL27	E-GEOD-71595	'juvenile idiopathic arthritis' vs 'normal' in 'none'	4.8	4.10402e-13
Inflammatory bowel disease	CXCL6	E-GEOD-16879	'before first infliximab treatment; no response to infliximab treatment; Crohn's disease' vs 'control' in 'colon'	6.1	1.67638e-06
Inflammatory bowel disease	CXCL1	E-GEOD-16879	'before first infliximab treatment; no response to infliximab treatment; ulcerative colitis' vs 'control' in 'colon'	6.1	2.73545e-13
Inflammatory bowel disease	CXCL1	E-GEOD-14580	'no response to infliximab treatment; ulcerative colitis' vs 'normal'	5.9	9.00356e-13
Inflammatory bowel disease	CXCL13	E-GEOD-16879	'before first infliximab treatment; no response to infliximab treatment; Crohn's disease' vs 'control' in 'colon'	5.8	0.00013806
Inflammatory bowel disease	CXCL1	E-GEOD-16879	'before first infliximab treatment; no response to infliximab treatment; Crohn's disease' vs 'control' in 'colon'	5.7	8.63157e-07
Inflammatory bowel disease	CXCL8	E-GEOD-16879	'before first infliximab treatment; no response to infliximab treatment; Crohn's disease' vs 'control' in 'colon'	5.7	1.24414e-05
Inflammatory bowel disease	CXCL1	E-GEOD-16879	'after first infliximab treatment; no response to infliximab treatment; Crohn's disease' vs 'control' in 'colon'	5.6	3.3666e-05
Inflammatory bowel disease	CXCL6	E-GEOD-16879	'after first infliximab treatment; no response to infliximab treatment; Crohn's disease' vs 'control' in 'colon'	5.5	0.000251675
Inflammatory bowel disease	CXCL6	E-GEOD-14580	'no response to infliximab treatment; ulcerative colitis' vs 'normal'	5.4	9.24794e-09
Inflammatory bowel disease	CXCL2	E-GEOD-14580	'no response to infliximab treatment; ulcerative colitis' vs 'normal'	5.3	3.47763e-12
Inflammatory bowel disease	CXCL5	E-GEOD-16879	'before first infliximab treatment; no response to infliximab treatment; Crohn's disease' vs 'control' in 'colon'	5.3	9.93405e-06
Inflammatory bowel disease	CXCL2	E-GEOD-16879	'before first infliximab treatment; no response to infliximab treatment; ulcerative colitis' vs 'control' in 'colon'	5.3	2.3986e-12
Inflammatory bowel disease	CXCL6	E-GEOD-16879	'before first infliximab treatment; no response to infliximab treatment; ulcerative colitis' vs 'control' in 'colon'	5.3	8.66852e-09
Inflammatory bowel disease	CXCL1	E-GEOD-16879	'before first infliximab treatment; response to infliximab treatment; ulcerative colitis' vs 'control' in 'colon'	5.3	5.14239e-07
Inflammatory bowel disease	CXCL1	E-MEXP-2083	'active ulcerative colitis' vs 'normal'	5.3	0.00284619
Inflammatory bowel disease	CXCL1	E-GEOD-14580	'responded to infliximab treatment; ulcerative colitis' vs 'normal'	5.2	1.3686e-06
Inflammatory bowel disease	CXCL3	E-GEOD-16879	'before first infliximab treatment; no response to infliximab treatment; ulcerative colitis' vs 'control' in 'colon'	5.2	1.49702e-11
Inflammatory bowel disease	CXCL3	E-GEOD-14580	'no response to infliximab treatment; ulcerative colitis' vs 'normal'	5.1	1.25057e-11
Inflammatory bowel disease	CXCL8	E-GEOD-16879	'after first infliximab treatment; no response to infliximab treatment; Crohn's disease' vs 'control' in 'colon'	5.1	0.00078139
Inflammatory bowel disease	CXCL13	E-GEOD-14580	'no response to infliximab treatment; ulcerative colitis' vs 'normal'	5	0.000174185
Inflammatory bowel disease	CXCL1	E-GEOD-16879	'after first infliximab treatment; no response to infliximab treatment; ulcerative colitis' vs 'control' in 'colon'	5	0.000101354
Inflammatory bowel disease	CXCL13	E-GEOD-16879	'before first infliximab treatment; no response to infliximab treatment; ulcerative colitis' vs 'control' in 'colon'	5	0.000197854
Inflammatory bowel disease	CXCL1	E-MEXP-2083	'active Crohn's disease' vs 'normal'	5	0.0060605
Inflammatory bowel disease	IL1B	E-GEOD-16879	'before first infliximab treatment; no response to infliximab treatment; Crohn's disease' vs 'control' in 'colon'	4.9	1.70611e-07
Inflammatory bowel disease	CXCL5	E-GEOD-14580	'no response to infliximab treatment; ulcerative colitis' vs 'normal'	4.7	8.85006e-07
Inflammatory bowel disease	CXCL2	E-GEOD-16879	'after first infliximab treatment; no response to infliximab treatment; Crohn's disease' vs 'control' in 'colon'	4.7	7.78932e-06
Inflammatory bowel disease	CXCL13	E-GEOD-16879	'after first infliximab treatment; no response to infliximab treatment; Crohn's disease' vs 'control' in 'colon'	4.7	0.00556534
Inflammatory bowel disease	IL1B	E-GEOD-16879	'after first infliximab treatment; no response to infliximab treatment; Crohn's disease' vs 'control' in 'colon'	4.7	0.000109825
Inflammatory bowel disease	CXCL2	E-GEOD-16879	'before first infliximab treatment; no response to infliximab treatment; Crohn's disease' vs 'control' in 'colon'	4.7	8.79269e-07
Inflammatory bowel disease	CXCL5	E-GEOD-16879	'before first infliximab treatment; no response to infliximab treatment; ulcerative colitis' vs 'control' in 'colon'	4.7	1.57721e-06
Inflammatory bowel disease	CXCL1	E-GEOD-16879	'before first infliximab treatment; response to infliximab treatment; Crohn's disease' vs 'control' in 'colon'	4.7	1.77044e-07
Inflammatory bowel disease	CXCL5	E-GEOD-16879	'before first infliximab treatment; no response to infliximab treatment; Crohn's disease' vs 'control' in 'ileum'	4.6	0.000479195
Inflammatory bowel disease	CXCL8	E-GEOD-16879	'before first infliximab treatment; no response to infliximab treatment; ulcerative colitis' vs 'control' in 'colon'	4.6	3.3018e-05
Inflammatory bowel disease	CXCL8	E-GEOD-14580	'no response to infliximab treatment; ulcerative colitis' vs 'normal'	4.5	3.30918e-05
Inflammatory bowel disease	CXCL1	E-GEOD-4183	'inflammatory bowel disease' vs 'none'	4.5	8.64093e-08
Inflammatory bowel disease	CXCL2	E-GEOD-14580	'responded to infliximab treatment; ulcerative colitis' vs 'normal'	4.4	2.50053e-06
Inflammatory bowel disease	CXCL2	E-GEOD-16879	'after first infliximab treatment; no response to infliximab treatment; ulcerative colitis' vs 'control' in 'colon'	4.4	0.000119709
Inflammatory bowel disease	CXCL3	E-GEOD-16879	'before first infliximab treatment; no response to infliximab treatment; Crohn's disease' vs 'control' in 'colon'	4.4	7.00357e-06
Inflammatory bowel disease	CXCL8	E-GEOD-16879	'before first infliximab treatment; no response to infliximab treatment; Crohn's disease' vs 'control' in 'ileum'	4.4	0.00315437
Inflammatory bowel disease	CXCL2	E-GEOD-16879	'before first infliximab treatment; response to infliximab treatment; ulcerative colitis' vs 'control' in 'colon'	4.4	1.99511e-06
Inflammatory bowel disease	CXCL3	E-GEOD-16879	'before first infliximab treatment; response to infliximab treatment; ulcerative colitis' vs 'control' in 'colon'	4.4	5.67939e-06
Inflammatory bowel disease	CXCL3	E-GEOD-14580	'responded to infliximab treatment; ulcerative colitis' vs 'normal'	4.3	7.29135e-06
Inflammatory bowel disease	CXCL3	E-GEOD-16879	'after first infliximab treatment; no response to infliximab treatment; Crohn's disease' vs 'control' in 'colon'	4.3	8.26387e-05
Inflammatory bowel disease	CXCL6	E-GEOD-4183	'inflammatory bowel disease' vs 'none'	4.3	8.64093e-08
Inflammatory bowel disease	CXCL3	E-GEOD-16879	'after first infliximab treatment; no response to infliximab treatment; ulcerative colitis' vs 'control' in 'colon'	4.2	6.21129e-05
Inflammatory bowel disease	CXCL1	E-GEOD-16879	'before first infliximab treatment; no response to infliximab treatment; Crohn's disease' vs 'control' in 'ileum'	4.2	0.000556802
Inflammatory bowel disease	IL1B	E-GEOD-16879	'before first infliximab treatment; no response to infliximab treatment; ulcerative colitis' vs 'control' in 'colon'	4.2	7.89285e-07
Inflammatory bowel disease	IL1B	E-GEOD-14580	'no response to infliximab treatment; ulcerative colitis' vs 'normal'	4.1	5.83852e-07
Inflammatory bowel disease	CXCL2	E-GEOD-16879	'before first infliximab treatment; response to infliximab treatment; Crohn's disease' vs 'control' in 'colon'	4.1	2.40736e-05
Inflammatory bowel disease	CXCL2	E-MEXP-2083	'active Crohn's disease' vs 'normal'	4.1	0.0148128
Inflammatory bowel disease	CXCL6	E-GEOD-16879	'before first infliximab treatment; no response to infliximab treatment; Crohn's disease' vs 'control' in 'ileum'	4	0.000831777
Inflammatory bowel disease	CCL20	E-MEXP-2083	'active ulcerative colitis' vs 'normal'	4	0.00827624
Inflammatory bowel disease	IL11	E-GEOD-16879	'before first infliximab treatment; no response to infliximab treatment; Crohn's disease' vs 'control' in 'colon'	3.9	1.67638e-06
Inflammatory bowel disease	CXCL3	E-GEOD-16879	'before first infliximab treatment; no response to infliximab treatment; Crohn's disease' vs 'control' in 'ileum'	3.9	0.00089643
Inflammatory bowel disease	CXCL3	E-GEOD-16879	'before first infliximab treatment; response to infliximab treatment; Crohn's disease' vs 'control' in 'colon'	3.8	3.20022e-05
Inflammatory bowel disease	CXCL2	E-GEOD-4183	'inflammatory bowel disease' vs 'none'	3.8	6.05715e-06
Inflammatory bowel disease	CCL2	E-GEOD-16879	'after first infliximab treatment; no response to infliximab treatment; Crohn's disease' vs 'control' in 'colon'	3.6	0.000241535
Inflammatory bowel disease	CXCL10	E-GEOD-16879	'after first infliximab treatment; no response to infliximab treatment; Crohn's disease' vs 'control' in 'colon'	3.6	0.000586339
Inflammatory bowel disease	TNFSF13B	E-GEOD-16879	'after first infliximab treatment; no response to infliximab treatment; Crohn's disease' vs 'control' in 'colon'	3.6	0.00012356
Inflammatory bowel disease	IL6	E-GEOD-16879	'after first infliximab treatment; no response to infliximab treatment; Crohn's disease' vs 'control' in 'colon'	3.6	0.000498919
Inflammatory bowel disease	CXCL6	E-GEOD-16879	'after first infliximab treatment; no response to infliximab treatment; ulcerative colitis' vs 'control' in 'colon'	3.6	0.0109433
Inflammatory bowel disease	CXCL10	E-GEOD-16879	'before first infliximab treatment; no response to infliximab treatment; Crohn's disease' vs 'control' in 'colon'	3.6	0.000453279
Inflammatory bowel disease	CXCL9	E-GEOD-16879	'before first infliximab treatment; no response to infliximab treatment; Crohn's disease' vs 'control' in 'colon'	3.6	0.002306
Inflammatory bowel disease	IL1B	E-GEOD-16879	'before first infliximab treatment; no response to infliximab treatment; Crohn's disease' vs 'control' in 'ileum'	3.6	0.00406134
Inflammatory bowel disease	CXCL3	E-MEXP-2083	'active Crohn's disease' vs 'normal'	3.6	0.0130176
Inflammatory bowel disease	CXCL13	E-GEOD-14580	'responded to infliximab treatment; ulcerative colitis' vs 'normal'	3.5	0.0223233
Inflammatory bowel disease	CXCL1	E-GEOD-16879	'after first infliximab treatment; no response to infliximab treatment; Crohn's disease' vs 'control' in 'ileum'	3.5	0.015123
Inflammatory bowel disease	CCL2	E-GEOD-16879	'before first infliximab treatment; no response to infliximab treatment; Crohn's disease' vs 'control' in 'colon'	3.5	4.94558e-05
Inflammatory bowel disease	CXCL13	E-GEOD-16879	'before first infliximab treatment; response to infliximab treatment; ulcerative colitis' vs 'control' in 'colon'	3.5	0.0234787
Inflammatory bowel disease	CXCL2	E-MEXP-2083	'active ulcerative colitis' vs 'normal'	3.5	0.0159426
Inflammatory bowel disease	CXCL5	E-GEOD-16879	'after first infliximab treatment; no response to infliximab treatment; Crohn's disease' vs 'control' in 'colon'	3.4	0.00226353
Inflammatory bowel disease	CXCL8	E-GEOD-16879	'after first infliximab treatment; no response to infliximab treatment; Crohn's disease' vs 'control' in 'ileum'	3.4	0.0209875
Inflammatory bowel disease	IL6	E-GEOD-16879	'before first infliximab treatment; no response to infliximab treatment; Crohn's disease' vs 'control' in 'colon'	3.4	2.14831e-06
Inflammatory bowel disease	TNFSF13B	E-GEOD-16879	'before first infliximab treatment; no response to infliximab treatment; Crohn's disease' vs 'control' in 'colon'	3.4	5.52488e-06
Inflammatory bowel disease	CXCL3	E-GEOD-4183	'inflammatory bowel disease' vs 'none'	3.4	2.71667e-05
Inflammatory bowel disease	CCL20	E-MEXP-2083	'active Crohn's disease' vs 'normal'	3.4	0.0179945
Inflammatory bowel disease	CCL4	E-GEOD-16879	'after first infliximab treatment; no response to infliximab treatment; Crohn's disease' vs 'control' in 'colon'	3.3	0.000498181
Inflammatory bowel disease	CXCL13	E-GEOD-16879	'after first infliximab treatment; no response to infliximab treatment; ulcerative colitis' vs 'control' in 'colon'	3.3	0.0185909
Inflammatory bowel disease	CXCL2	E-GEOD-16879	'before first infliximab treatment; no response to infliximab treatment; Crohn's disease' vs 'control' in 'ileum'	3.3	0.00525578
Inflammatory bowel disease	CXCL13	E-GEOD-16879	'before first infliximab treatment; response to infliximab treatment; Crohn's disease' vs 'control' in 'colon'	3.3	0.0225345
Inflammatory bowel disease	IL1B	E-GEOD-16879	'after first infliximab treatment; no response to infliximab treatment; ulcerative colitis' vs 'control' in 'colon'	3.2	0.000326048
Inflammatory bowel disease	CCL4	E-GEOD-16879	'before first infliximab treatment; no response to infliximab treatment; Crohn's disease' vs 'control' in 'colon'	3.2	2.11818e-05
Inflammatory bowel disease	CXCL3	E-MEXP-2083	'active ulcerative colitis' vs 'normal'	3.2	0.0335647
Inflammatory bowel disease	CXCL10	E-GEOD-14580	'no response to infliximab treatment; ulcerative colitis' vs 'normal'	3.1	6.66934e-05
Inflammatory bowel disease	CXCL6	E-GEOD-14580	'responded to infliximab treatment; ulcerative colitis' vs 'normal'	3.1	0.000435581
Inflammatory bowel disease	CXCL10	E-GEOD-16879	'before first infliximab treatment; no response to infliximab treatment; ulcerative colitis' vs 'control' in 'colon'	3.1	7.22543e-05
Inflammatory bowel disease	CXCL3	E-GEOD-16879	'before first infliximab treatment; response to infliximab treatment; Crohn's disease' vs 'control' in 'ileum'	3.1	0.0127851
Inflammatory bowel disease	CXCL9	E-GEOD-16879	'after first infliximab treatment; no response to infliximab treatment; Crohn's disease' vs 'control' in 'colon'	3	0.00692755
Inflammatory bowel disease	IL24	E-GEOD-16879	'after first infliximab treatment; no response to infliximab treatment; Crohn's disease' vs 'control' in 'colon'	3	0.0039717
Inflammatory bowel disease	CXCL2	E-GEOD-16879	'after first infliximab treatment; response to infliximab treatment; Crohn's disease' vs 'control' in 'colon'	3	0.00429805
Inflammatory bowel disease	IL24	E-GEOD-16879	'before first infliximab treatment; no response to infliximab treatment; Crohn's disease' vs 'control' in 'colon'	3	0.000137852
Inflammatory bowel disease	CXCL1	E-GEOD-16879	'before first infliximab treatment; response to infliximab treatment; Crohn's disease' vs 'control' in 'ileum'	3	0.00998988
Inflammatory bowel disease	TNFSF13B	E-GEOD-14580	'no response to infliximab treatment; ulcerative colitis' vs 'normal'	2.9	1.28395e-07
Inflammatory bowel disease	CCL20	E-GEOD-14580	'responded to infliximab treatment; ulcerative colitis' vs 'normal'	2.9	0.000116537
Inflammatory bowel disease	IL1B	E-GEOD-14580	'responded to infliximab treatment; ulcerative colitis' vs 'normal'	2.9	1.9948e-05
Inflammatory bowel disease	CCL19	E-GEOD-16879	'before first infliximab treatment; no response to infliximab treatment; Crohn's disease' vs 'control' in 'colon'	2.9	0.00565695
Inflammatory bowel disease	CXCL9	E-GEOD-16879	'before first infliximab treatment; no response to infliximab treatment; ulcerative colitis' vs 'control' in 'colon'	2.9	0.000120015
Inflammatory bowel disease	TNFSF13B	E-GEOD-16879	'before first infliximab treatment; no response to infliximab treatment; ulcerative colitis' vs 'control' in 'colon'	2.9	1.42082e-07
Inflammatory bowel disease	CCL20	E-GEOD-16879	'before first infliximab treatment; response to infliximab treatment; Crohn's disease' vs 'control' in 'colon'	2.9	6.46959e-05
Inflammatory bowel disease	CXCL2	E-GEOD-16879	'before first infliximab treatment; response to infliximab treatment; Crohn's disease' vs 'control' in 'ileum'	2.9	0.0424759
Inflammatory bowel disease	CCL20	E-GEOD-16879	'before first infliximab treatment; response to infliximab treatment; ulcerative colitis' vs 'control' in 'colon'	2.9	0.000116572
Inflammatory bowel disease	CXCL6	E-GEOD-16879	'before first infliximab treatment; response to infliximab treatment; ulcerative colitis' vs 'control' in 'colon'	2.9	0.00093618
Inflammatory bowel disease	CXCL9	E-GEOD-14580	'no response to infliximab treatment; ulcerative colitis' vs 'normal'	2.8	0.000132545
Inflammatory bowel disease	CCL2	E-GEOD-14580	'no response to infliximab treatment; ulcerative colitis' vs 'normal'	2.8	0.00030785
Inflammatory bowel disease	IL6	E-GEOD-14580	'no response to infliximab treatment; ulcerative colitis' vs 'normal'	2.8	0.00586037
Inflammatory bowel disease	CCL8	E-GEOD-16879	'after first infliximab treatment; no response to infliximab treatment; Crohn's disease' vs 'control' in 'colon'	2.8	0.00369946
Inflammatory bowel disease	CXCL3	E-GEOD-16879	'after first infliximab treatment; no response to infliximab treatment; Crohn's disease' vs 'control' in 'ileum'	2.8	0.031374
Inflammatory bowel disease	CXCL8	E-GEOD-16879	'after first infliximab treatment; no response to infliximab treatment; ulcerative colitis' vs 'control' in 'colon'	2.8	0.0174662
Inflammatory bowel disease	CXCL3	E-GEOD-16879	'after first infliximab treatment; response to infliximab treatment; Crohn's disease' vs 'control' in 'colon'	2.8	0.00365354
Inflammatory bowel disease	CCL2	E-GEOD-16879	'before first infliximab treatment; no response to infliximab treatment; ulcerative colitis' vs 'control' in 'colon'	2.8	0.000203869
Inflammatory bowel disease	IL6	E-GEOD-16879	'before first infliximab treatment; no response to infliximab treatment; ulcerative colitis' vs 'control' in 'colon'	2.8	0.00327891
Inflammatory bowel disease	CXCL9	E-GEOD-16879	'before first infliximab treatment; response to infliximab treatment; Crohn's disease' vs 'control' in 'colon'	2.8	0.00440989
Inflammatory bowel disease	CXCL5	E-GEOD-16879	'before first infliximab treatment; response to infliximab treatment; Crohn's disease' vs 'control' in 'ileum'	2.8	0.0412674
Inflammatory bowel disease	IL1B	E-GEOD-16879	'before first infliximab treatment; response to infliximab treatment; ulcerative colitis' vs 'control' in 'colon'	2.8	1.57656e-05
Inflammatory bowel disease	IL1B	E-GEOD-16879	'after first infliximab treatment; no response to infliximab treatment; Crohn's disease' vs 'control' in 'ileum'	2.7	0.0165922
Inflammatory bowel disease	CXCL1	E-GEOD-16879	'after first infliximab treatment; response to infliximab treatment; Crohn's disease' vs 'control' in 'colon'	2.7	0.00919858
Inflammatory bowel disease	CXCL8	E-MEXP-2083	'active ulcerative colitis' vs 'normal'	2.7	0.00672463
Inflammatory bowel disease	CCL20	E-GEOD-14580	'no response to infliximab treatment; ulcerative colitis' vs 'normal'	2.6	1.23681e-05
Inflammatory bowel disease	CCL4	E-GEOD-14580	'no response to infliximab treatment; ulcerative colitis' vs 'normal'	2.6	0.000130298
Inflammatory bowel disease	CXCL8	E-GEOD-14580	'responded to infliximab treatment; ulcerative colitis' vs 'normal'	2.6	0.00810349
Inflammatory bowel disease	CXCL5	E-GEOD-16879	'after first infliximab treatment; no response to infliximab treatment; ulcerative colitis' vs 'control' in 'colon'	2.6	0.0328097
Inflammatory bowel disease	IL6	E-GEOD-16879	'before first infliximab treatment; no response to infliximab treatment; Crohn's disease' vs 'control' in 'ileum'	2.6	0.0372179
Inflammatory bowel disease	CCL20	E-GEOD-16879	'before first infliximab treatment; no response to infliximab treatment; ulcerative colitis' vs 'control' in 'colon'	2.6	1.20739e-05
Inflammatory bowel disease	CCL4	E-GEOD-16879	'before first infliximab treatment; no response to infliximab treatment; ulcerative colitis' vs 'control' in 'colon'	2.6	0.000130054
Inflammatory bowel disease	CXCL6	E-GEOD-16879	'before first infliximab treatment; response to infliximab treatment; Crohn's disease' vs 'control' in 'colon'	2.6	0.000817502
Inflammatory bowel disease	CXCL10	E-GEOD-16879	'before first infliximab treatment; response to infliximab treatment; Crohn's disease' vs 'control' in 'colon'	2.6	0.0044881
Inflammatory bowel disease	IL1B	E-GEOD-16879	'before first infliximab treatment; response to infliximab treatment; Crohn's disease' vs 'control' in 'colon'	2.6	0.000193246
Inflammatory bowel disease	CXCL8	E-GEOD-16879	'before first infliximab treatment; response to infliximab treatment; ulcerative colitis' vs 'control' in 'colon'	2.6	0.00817554
Inflammatory bowel disease	IL1A	E-GEOD-14580	'no response to infliximab treatment; ulcerative colitis' vs 'normal'	2.5	0.000320774
Inflammatory bowel disease	CCL20	E-GEOD-16879	'after first infliximab treatment; no response to infliximab treatment; Crohn's disease' vs 'control' in 'colon'	2.5	0.00120052
Inflammatory bowel disease	CCL19	E-GEOD-16879	'after first infliximab treatment; no response to infliximab treatment; Crohn's disease' vs 'control' in 'colon'	2.5	0.0236977
Inflammatory bowel disease	CXCL2	E-GEOD-16879	'after first infliximab treatment; response to infliximab treatment; ulcerative colitis' vs 'control' in 'colon'	2.5	0.0109206
Inflammatory bowel disease	CCL8	E-GEOD-16879	'before first infliximab treatment; no response to infliximab treatment; Crohn's disease' vs 'control' in 'colon'	2.5	0.00790301
Inflammatory bowel disease	CXCL9	E-GEOD-16879	'before first infliximab treatment; no response to infliximab treatment; Crohn's disease' vs 'control' in 'ileum'	2.5	0.00706341
Inflammatory bowel disease	IL1A	E-GEOD-16879	'before first infliximab treatment; no response to infliximab treatment; ulcerative colitis' vs 'control' in 'colon'	2.5	0.000446396
Inflammatory bowel disease	CXCL5	E-GEOD-4183	'inflammatory bowel disease' vs 'none'	2.5	0.00764751
Inflammatory bowel disease	CXCL10	E-MEXP-2083	'active Crohn's disease' vs 'normal'	2.5	0.00284383
Inflammatory bowel disease	TNFSF15	E-MEXP-2083	'active ulcerative colitis' vs 'normal'	2.5	0.00449737
Inflammatory bowel disease	CXCL5	E-GEOD-14580	'responded to infliximab treatment; ulcerative colitis' vs 'normal'	2.4	0.0484456
Inflammatory bowel disease	CCL11	E-GEOD-16879	'after first infliximab treatment; no response to infliximab treatment; Crohn's disease' vs 'control' in 'colon'	2.4	0.00116095
Inflammatory bowel disease	OSM	E-GEOD-16879	'after first infliximab treatment; no response to infliximab treatment; Crohn's disease' vs 'control' in 'colon'	2.4	0.00164902
Inflammatory bowel disease	CCL2	E-GEOD-16879	'after first infliximab treatment; no response to infliximab treatment; ulcerative colitis' vs 'control' in 'colon'	2.4	0.00152128
Inflammatory bowel disease	CXCL1	E-GEOD-16879	'after first infliximab treatment; response to infliximab treatment; ulcerative colitis' vs 'control' in 'colon'	2.4	0.0124376
Inflammatory bowel disease	IL1A	E-GEOD-16879	'before first infliximab treatment; no response to infliximab treatment; Crohn's disease' vs 'control' in 'colon'	2.4	0.0011367
Inflammatory bowel disease	TNFSF13B	E-GEOD-16879	'before first infliximab treatment; response to infliximab treatment; Crohn's disease' vs 'control' in 'colon'	2.4	6.00086e-06
Inflammatory bowel disease	CXCL9	E-GEOD-4183	'inflammatory bowel disease' vs 'none'	2.4	0.00013312
Inflammatory bowel disease	IL1B	E-GEOD-4183	'inflammatory bowel disease' vs 'none'	2.4	0.000990365
Inflammatory bowel disease	TNFSF13B	E-GEOD-16879	'after first infliximab treatment; no response to infliximab treatment; ulcerative colitis' vs 'control' in 'colon'	2.3	0.000821987
Inflammatory bowel disease	CXCL3	E-GEOD-16879	'after first infliximab treatment; response to infliximab treatment; ulcerative colitis' vs 'control' in 'colon'	2.3	0.023083
Inflammatory bowel disease	CCL2	E-GEOD-16879	'before first infliximab treatment; no response to infliximab treatment; Crohn's disease' vs 'control' in 'ileum'	2.3	0.027578
Inflammatory bowel disease	CCL4	E-GEOD-16879	'before first infliximab treatment; no response to infliximab treatment; Crohn's disease' vs 'control' in 'ileum'	2.3	0.0293752
Inflammatory bowel disease	TNFSF13B	E-GEOD-16879	'before first infliximab treatment; no response to infliximab treatment; Crohn's disease' vs 'control' in 'ileum'	2.3	0.00254547
Inflammatory bowel disease	CCL19	E-GEOD-16879	'before first infliximab treatment; no response to infliximab treatment; ulcerative colitis' vs 'control' in 'colon'	2.3	0.0114273
Inflammatory bowel disease	CXCL5	E-GEOD-16879	'before first infliximab treatment; response to infliximab treatment; Crohn's disease' vs 'control' in 'colon'	2.3	0.0356984
Inflammatory bowel disease	CXCL10	E-MEXP-2083	'active ulcerative colitis' vs 'normal'	2.3	0.010372
Inflammatory bowel disease	CCL19	E-GEOD-14580	'no response to infliximab treatment; ulcerative colitis' vs 'normal'	2.2	0.0120988
Inflammatory bowel disease	IL24	E-GEOD-14580	'no response to infliximab treatment; ulcerative colitis' vs 'normal'	2.2	0.00998152
Inflammatory bowel disease	IL1A	E-GEOD-16879	'after first infliximab treatment; no response to infliximab treatment; Crohn's disease' vs 'control' in 'colon'	2.2	0.00716837
Inflammatory bowel disease	CCL20	E-GEOD-16879	'before first infliximab treatment; no response to infliximab treatment; Crohn's disease' vs 'control' in 'colon'	2.2	0.00406174
Inflammatory bowel disease	IL24	E-GEOD-16879	'before first infliximab treatment; no response to infliximab treatment; ulcerative colitis' vs 'control' in 'colon'	2.2	0.00888063
Inflammatory bowel disease	CXCL10	E-GEOD-4183	'inflammatory bowel disease' vs 'none'	2.2	8.1456e-05
Inflammatory bowel disease	CCL20	E-GEOD-16879	'after first infliximab treatment; no response to infliximab treatment; ulcerative colitis' vs 'control' in 'colon'	2.1	0.0102236
Inflammatory bowel disease	CCL19	E-GEOD-16879	'after first infliximab treatment; no response to infliximab treatment; ulcerative colitis' vs 'control' in 'colon'	2.1	0.0142363
Inflammatory bowel disease	CXCL10	E-GEOD-16879	'after first infliximab treatment; no response to infliximab treatment; ulcerative colitis' vs 'control' in 'colon'	2.1	0.0261023
Inflammatory bowel disease	CCL11	E-GEOD-16879	'before first infliximab treatment; no response to infliximab treatment; Crohn's disease' vs 'control' in 'colon'	2.1	0.00046699
Inflammatory bowel disease	CXCL8	E-GEOD-4183	'inflammatory bowel disease' vs 'none'	2.1	0.0018582
Inflammatory bowel disease	IL1B	E-MEXP-2083	'active ulcerative colitis' vs 'normal'	2.1	0.0283293
Inflammatory bowel disease	TNFSF13B	E-GEOD-14580	'responded to infliximab treatment; ulcerative colitis' vs 'normal'	2	0.000279759
Inflammatory bowel disease	CCL20	E-GEOD-16879	'after first infliximab treatment; response to infliximab treatment; Crohn's disease' vs 'control' in 'colon'	2	0.0158516
Inflammatory bowel disease	TGFB1	E-GEOD-16879	'before first infliximab treatment; no response to infliximab treatment; Crohn's disease' vs 'control' in 'colon'	2	0.000275719
Inflammatory bowel disease	OSM	E-GEOD-16879	'before first infliximab treatment; no response to infliximab treatment; Crohn's disease' vs 'control' in 'colon'	2	0.000805212
Inflammatory bowel disease	CXCL10	E-GEOD-16879	'before first infliximab treatment; no response to infliximab treatment; Crohn's disease' vs 'control' in 'ileum'	2	0.0162617
Inflammatory bowel disease	CCL11	E-GEOD-16879	'before first infliximab treatment; no response to infliximab treatment; ulcerative colitis' vs 'control' in 'colon'	2	0.00129932
Inflammatory bowel disease	CCL19	E-GEOD-16879	'before first infliximab treatment; response to infliximab treatment; Crohn's disease' vs 'control' in 'colon'	2	0.011045
Inflammatory bowel disease	CXCL8	E-GEOD-16879	'before first infliximab treatment; response to infliximab treatment; Crohn's disease' vs 'control' in 'colon'	2	0.0314378
Inflammatory bowel disease	TNFSF13B	E-GEOD-16879	'before first infliximab treatment; response to infliximab treatment; ulcerative colitis' vs 'control' in 'colon'	2	0.000353099
Inflammatory bowel disease	CCL11	E-GEOD-14580	'no response to infliximab treatment; ulcerative colitis' vs 'normal'	1.9	0.00171235
Inflammatory bowel disease	TNFSF13B	E-GEOD-16879	'after first infliximab treatment; no response to infliximab treatment; Crohn's disease' vs 'control' in 'ileum'	1.9	0.0200068
Inflammatory bowel disease	TGFB1	E-GEOD-14580	'no response to infliximab treatment; ulcerative colitis' vs 'normal'	1.8	0.0014448
Inflammatory bowel disease	CXCL10	E-GEOD-14580	'responded to infliximab treatment; ulcerative colitis' vs 'normal'	1.8	0.0014417
Inflammatory bowel disease	TNF	E-GEOD-16879	'after first infliximab treatment; no response to infliximab treatment; Crohn's disease' vs 'control' in 'colon'	1.8	0.000555437
Inflammatory bowel disease	TGFB1	E-GEOD-16879	'after first infliximab treatment; no response to infliximab treatment; Crohn's disease' vs 'control' in 'colon'	1.8	0.00307126
Inflammatory bowel disease	CCL11	E-GEOD-16879	'after first infliximab treatment; no response to infliximab treatment; Crohn's disease' vs 'control' in 'ileum'	1.8	0.0437222
Inflammatory bowel disease	CCL20	E-GEOD-16879	'after first infliximab treatment; response to infliximab treatment; ulcerative colitis' vs 'control' in 'colon'	1.8	0.0280085
Inflammatory bowel disease	CCL8	E-GEOD-16879	'before first infliximab treatment; no response to infliximab treatment; Crohn's disease' vs 'control' in 'ileum'	1.8	0.0487421
Inflammatory bowel disease	CCL11	E-GEOD-4183	'inflammatory bowel disease' vs 'none'	1.8	0.000139716
Inflammatory bowel disease	CCL20	E-GEOD-4183	'inflammatory bowel disease' vs 'none'	1.8	0.00496429
Inflammatory bowel disease	IL7	E-MEXP-2083	'active Crohn's disease' vs 'normal'	1.8	0.00298615
Inflammatory bowel disease	TNFSF10	E-MEXP-2083	'active Crohn's disease' vs 'normal'	1.8	0.00770431
Inflammatory bowel disease	CSF2	E-GEOD-16879	'after first infliximab treatment; no response to infliximab treatment; Crohn's disease' vs 'control' in 'colon'	1.7	0.0273732
Inflammatory bowel disease	IFNG	E-GEOD-16879	'after first infliximab treatment; no response to infliximab treatment; Crohn's disease' vs 'control' in 'colon'	1.7	0.00663698
Inflammatory bowel disease	CCL11	E-GEOD-16879	'after first infliximab treatment; no response to infliximab treatment; ulcerative colitis' vs 'control' in 'colon'	1.7	0.000685773
Inflammatory bowel disease	CXCL9	E-GEOD-16879	'after first infliximab treatment; no response to infliximab treatment; ulcerative colitis' vs 'control' in 'colon'	1.7	0.0301738
Inflammatory bowel disease	TGFB1	E-GEOD-16879	'before first infliximab treatment; no response to infliximab treatment; ulcerative colitis' vs 'control' in 'colon'	1.7	0.00321041
Inflammatory bowel disease	CXCL10	E-GEOD-16879	'before first infliximab treatment; response to infliximab treatment; ulcerative colitis' vs 'control' in 'colon'	1.7	0.00187885
Inflammatory bowel disease	CXCL9	E-GEOD-16879	'before first infliximab treatment; response to infliximab treatment; ulcerative colitis' vs 'control' in 'colon'	1.7	0.00307044
Inflammatory bowel disease	TNFSF13B	E-MEXP-2083	'active Crohn's disease' vs 'normal'	1.7	0.00152613
Inflammatory bowel disease	CXCL9	E-GEOD-14580	'responded to infliximab treatment; ulcerative colitis' vs 'normal'	1.6	0.00319451
Inflammatory bowel disease	CCL4	E-GEOD-16879	'after first infliximab treatment; no response to infliximab treatment; ulcerative colitis' vs 'control' in 'colon'	1.6	0.0211849
Inflammatory bowel disease	IFNG	E-GEOD-16879	'before first infliximab treatment; no response to infliximab treatment; Crohn's disease' vs 'control' in 'colon'	1.6	0.0204428
Inflammatory bowel disease	CCL11	E-GEOD-16879	'before first infliximab treatment; no response to infliximab treatment; Crohn's disease' vs 'control' in 'ileum'	1.6	0.0413704
Inflammatory bowel disease	IL17A	E-GEOD-16879	'before first infliximab treatment; no response to infliximab treatment; ulcerative colitis' vs 'control' in 'colon'	1.6	0.000946659
Inflammatory bowel disease	OSM	E-GEOD-16879	'before first infliximab treatment; no response to infliximab treatment; ulcerative colitis' vs 'control' in 'colon'	1.6	0.0112836
Inflammatory bowel disease	CCL4	E-GEOD-4183	'inflammatory bowel disease' vs 'none'	1.6	0.0016701
Inflammatory bowel disease	TNFSF15	E-MEXP-2083	'active Crohn's disease' vs 'normal'	1.6	0.025448
Inflammatory bowel disease	OSM	E-GEOD-14580	'no response to infliximab treatment; ulcerative colitis' vs 'normal'	1.5	0.013282
Inflammatory bowel disease	IL1RN	E-GEOD-16879	'after first infliximab treatment; no response to infliximab treatment; Crohn's disease' vs 'control' in 'ileum'	1.5	0.02957
Inflammatory bowel disease	CCL2	E-GEOD-16879	'before first infliximab treatment; response to infliximab treatment; Crohn's disease' vs 'control' in 'colon'	1.5	0.000705319
Inflammatory bowel disease	IL6	E-GEOD-16879	'before first infliximab treatment; response to infliximab treatment; Crohn's disease' vs 'control' in 'ileum'	1.5	0.0344658
Inflammatory bowel disease	TNFSF13B	E-GEOD-4183	'inflammatory bowel disease' vs 'none'	1.5	0.000161506
Inflammatory bowel disease	CXCL9	E-MEXP-2083	'active Crohn's disease' vs 'normal'	1.5	0.00345028
Inflammatory bowel disease	IL1B	E-MEXP-2083	'active Crohn's disease' vs 'normal'	1.5	0.0456401
Inflammatory bowel disease	TNFSF13B	E-MEXP-2083	'active ulcerative colitis' vs 'normal'	1.5	0.0452273
Inflammatory bowel disease	IL17A	E-GEOD-14580	'no response to infliximab treatment; ulcerative colitis' vs 'normal'	1.4	0.00247781
Inflammatory bowel disease	IL1B	E-GEOD-16879	'after first infliximab treatment; response to infliximab treatment; Crohn's disease' vs 'control' in 'colon'	1.4	0.028972
Inflammatory bowel disease	IL1B	E-GEOD-16879	'after first infliximab treatment; response to infliximab treatment; ulcerative colitis' vs 'control' in 'colon'	1.4	0.0294604
Inflammatory bowel disease	CCL8	E-GEOD-14580	'no response to infliximab treatment; ulcerative colitis' vs 'normal'	1.3	0.0421381
Inflammatory bowel disease	TNFSF15	E-GEOD-14580	'no response to infliximab treatment; ulcerative colitis' vs 'normal'	1.3	0.000427986
Inflammatory bowel disease	IL1A	E-GEOD-14580	'responded to infliximab treatment; ulcerative colitis' vs 'normal'	1.3	0.00116952
Inflammatory bowel disease	TNFSF15	E-GEOD-16879	'after first infliximab treatment; no response to infliximab treatment; Crohn's disease' vs 'control' in 'colon'	1.3	0.0101424
Inflammatory bowel disease	IL1A	E-GEOD-16879	'after first infliximab treatment; no response to infliximab treatment; ulcerative colitis' vs 'control' in 'colon'	1.3	0.0239485
Inflammatory bowel disease	TNFSF15	E-GEOD-16879	'before first infliximab treatment; no response to infliximab treatment; Crohn's disease' vs 'control' in 'colon'	1.3	0.00126985
Inflammatory bowel disease	CCL8	E-GEOD-16879	'before first infliximab treatment; no response to infliximab treatment; ulcerative colitis' vs 'control' in 'colon'	1.3	0.0444872
Inflammatory bowel disease	TNFSF15	E-GEOD-16879	'before first infliximab treatment; no response to infliximab treatment; ulcerative colitis' vs 'control' in 'colon'	1.3	0.000355815
Inflammatory bowel disease	IL1A	E-GEOD-16879	'before first infliximab treatment; response to infliximab treatment; Crohn's disease' vs 'control' in 'colon'	1.3	0.00257571
Inflammatory bowel disease	IL1A	E-GEOD-16879	'before first infliximab treatment; response to infliximab treatment; ulcerative colitis' vs 'control' in 'colon'	1.3	0.000645431
Inflammatory bowel disease	CCL2	E-GEOD-4183	'inflammatory bowel disease' vs 'none'	1.3	0.00065384
Inflammatory bowel disease	IL17A	E-GEOD-16879	'after first infliximab treatment; no response to infliximab treatment; Crohn's disease' vs 'control' in 'colon'	1.2	0.046708
Inflammatory bowel disease	IL17A	E-GEOD-16879	'after first infliximab treatment; no response to infliximab treatment; ulcerative colitis' vs 'control' in 'colon'	1.2	0.0117678
Inflammatory bowel disease	CCL11	E-GEOD-16879	'after first infliximab treatment; response to infliximab treatment; ulcerative colitis' vs 'control' in 'colon'	1.2	0.0299977
Inflammatory bowel disease	IL17A	E-GEOD-16879	'before first infliximab treatment; no response to infliximab treatment; Crohn's disease' vs 'control' in 'colon'	1.2	0.00653225
Inflammatory bowel disease	IL17A	E-GEOD-4183	'inflammatory bowel disease' vs 'none'	1.2	0.0263997
Inflammatory bowel disease	TNFSF10	E-MEXP-2083	'active ulcerative colitis' vs 'normal'	1.2	0.0118263
Inflammatory bowel disease	TNFSF15	E-GEOD-16879	'after first infliximab treatment; no response to infliximab treatment; ulcerative colitis' vs 'control' in 'colon'	1.1	0.00346563
Inflammatory bowel disease	TGFB1	E-GEOD-16879	'after first infliximab treatment; no response to infliximab treatment; ulcerative colitis' vs 'control' in 'colon'	1.1	0.0356675
Inflammatory bowel disease	CX3CL1	E-GEOD-16879	'before first infliximab treatment; no response to infliximab treatment; Crohn's disease' vs 'control' in 'colon'	1.1	0.000148542
Inflammatory bowel disease	CSF3	E-GEOD-16879	'before first infliximab treatment; no response to infliximab treatment; Crohn's disease' vs 'control' in 'colon'	1.1	0.000332617
Inflammatory bowel disease	TNF	E-GEOD-16879	'before first infliximab treatment; no response to infliximab treatment; Crohn's disease' vs 'control' in 'colon'	1.1	0.000260783
Inflammatory bowel disease	LIF	E-GEOD-16879	'before first infliximab treatment; no response to infliximab treatment; ulcerative colitis' vs 'control' in 'colon'	1.1	5.72888e-05
Inflammatory bowel disease	TNF	E-GEOD-16879	'before first infliximab treatment; no response to infliximab treatment; ulcerative colitis' vs 'control' in 'colon'	1.1	0.00051741
Inflammatory bowel disease	CX3CL1	E-GEOD-14580	'no response to infliximab treatment; ulcerative colitis' vs 'normal'	1	0.00155277
Inflammatory bowel disease	LIF	E-GEOD-14580	'no response to infliximab treatment; ulcerative colitis' vs 'normal'	1	0.000196642
Inflammatory bowel disease	TNF	E-GEOD-14580	'no response to infliximab treatment; ulcerative colitis' vs 'normal'	1	0.00057252
Inflammatory bowel disease	IFNG	E-GEOD-14580	'no response to infliximab treatment; ulcerative colitis' vs 'normal'	1	0.00780254
Inflammatory bowel disease	CCL4	E-GEOD-14580	'responded to infliximab treatment; ulcerative colitis' vs 'normal'	1	0.014342
Inflammatory bowel disease	CX3CL1	E-GEOD-16879	'after first infliximab treatment; no response to infliximab treatment; Crohn's disease' vs 'control' in 'colon'	1	0.00387739
Inflammatory bowel disease	CSF2	E-GEOD-16879	'before first infliximab treatment; no response to infliximab treatment; Crohn's disease' vs 'control' in 'colon'	1	0.000364383
Inflammatory bowel disease	CSF3	E-GEOD-16879	'before first infliximab treatment; no response to infliximab treatment; Crohn's disease' vs 'control' in 'ileum'	1	0.0344329
Inflammatory bowel disease	CX3CL1	E-GEOD-16879	'before first infliximab treatment; no response to infliximab treatment; ulcerative colitis' vs 'control' in 'colon'	1	0.00149557
Inflammatory bowel disease	IFNG	E-GEOD-16879	'before first infliximab treatment; no response to infliximab treatment; ulcerative colitis' vs 'control' in 'colon'	1	0.00515672
Inflammatory bowel disease	CCL4	E-GEOD-16879	'before first infliximab treatment; response to infliximab treatment; Crohn's disease' vs 'control' in 'colon'	1	0.0104917
Inflammatory bowel disease	CCL8	E-GEOD-16879	'before first infliximab treatment; response to infliximab treatment; Crohn's disease' vs 'control' in 'ileum'	1	0.0412674
Inflammatory bowel disease	CCL4	E-GEOD-16879	'before first infliximab treatment; response to infliximab treatment; ulcerative colitis' vs 'control' in 'colon'	1	0.0136367
Inflammatory bowel disease	CCL2	E-GEOD-16879	'before first infliximab treatment; response to infliximab treatment; ulcerative colitis' vs 'control' in 'colon'	1	0.033343
Inflammatory bowel disease	IL17A	E-GEOD-16879	'before first infliximab treatment; response to infliximab treatment; ulcerative colitis' vs 'control' in 'colon'	1	0.016738
Inflammatory bowel disease	CX3CL1	E-GEOD-4183	'inflammatory bowel disease' vs 'none'	1	9.67626e-05
Inflammatory bowel disease	TGFB1	E-GEOD-4183	'inflammatory bowel disease' vs 'none'	1	0.00308804
Inflammatory bowel disease	IL1A	E-GEOD-4183	'inflammatory bowel disease' vs 'none'	1	0.0305909
Inflammatory bowel disease	CXCL9	E-MEXP-2083	'active ulcerative colitis' vs 'normal'	1	0.0139248
Inflammatory bowel disease	KITLG	E-GEOD-16879	'before first infliximab treatment; no response to infliximab treatment; ulcerative colitis' vs 'control' in 'colon'	-1	0.000389717
Inflammatory bowel disease	KITLG	E-MEXP-2083	'active ulcerative colitis' vs 'normal'	-1	0.0229889
Inflammatory bowel disease	KITLG	E-GEOD-14580	'no response to infliximab treatment; ulcerative colitis' vs 'normal'	-1.1	0.00027607
Inflammatory bowel disease	IL32	E-GEOD-14580	'no response to infliximab treatment; ulcerative colitis' vs 'normal'	-1.1	0.00112821
Inflammatory bowel disease	IL32	E-GEOD-16879	'after first infliximab treatment; no response to infliximab treatment; Crohn's disease' vs 'control' in 'ileum'	-1.1	0.0495989
Inflammatory bowel disease	IL32	E-GEOD-16879	'before first infliximab treatment; no response to infliximab treatment; ulcerative colitis' vs 'control' in 'colon'	-1.1	0.00104924
Inflammatory bowel disease	CXCL14	E-GEOD-16879	'after first infliximab treatment; response to infliximab treatment; Crohn's disease' vs 'control' in 'ileum'	-1.2	0.0390727
Inflammatory bowel disease	IL32	E-GEOD-16879	'after first infliximab treatment; response to infliximab treatment; ulcerative colitis' vs 'control' in 'colon'	-1.2	0.0421829
Inflammatory bowel disease	IL32	E-GEOD-16879	'after first infliximab treatment; no response to infliximab treatment; ulcerative colitis' vs 'control' in 'colon'	-1.3	0.000421491
Inflammatory bowel disease	TNFSF15	E-GEOD-16879	'before first infliximab treatment; no response to infliximab treatment; Crohn's disease' vs 'control' in 'ileum'	-1.3	0.0132959
Inflammatory bowel disease	TNFSF15	E-GEOD-16879	'after first infliximab treatment; no response to infliximab treatment; Crohn's disease' vs 'control' in 'ileum'	-1.4	0.0047853
Inflammatory bowel disease	IL32	E-GEOD-16879	'after first infliximab treatment; response to infliximab treatment; Crohn's disease' vs 'control' in 'colon'	-1.4	0.0129219
Inflammatory bowel disease	IL32	E-GEOD-16879	'before first infliximab treatment; no response to infliximab treatment; Crohn's disease' vs 'control' in 'ileum'	-1.5	0.0151204
Inflammatory bowel disease	TNFSF15	E-GEOD-16879	'before first infliximab treatment; response to infliximab treatment; Crohn's disease' vs 'control' in 'ileum'	-1.5	0.0140731
Inflammatory bowel disease	TNFSF15	E-GEOD-16879	'after first infliximab treatment; response to infliximab treatment; Crohn's disease' vs 'control' in 'ileum'	-1.6	0.0193603
Inflammatory bowel disease	CCL5	E-MEXP-2083	'active Crohn's disease' vs 'normal'	-1.6	0.00760235
Inflammatory bowel disease	CXCL13	E-GEOD-16879	'after first infliximab treatment; response to infliximab treatment; Crohn's disease' vs 'control' in 'ileum'	-4.7	0.0185537
Systemic lupus erythematosus	CCL2	E-GEOD-72509	'systemic lupus erythematosus' vs 'normal'	1.8	8.28555e-07
Systemic lupus erythematosus	CXCL11	E-GEOD-72509	'systemic lupus erythematosus' vs 'normal'	1.7	8.04932e-08
Systemic lupus erythematosus	CCL8	E-GEOD-72509	'systemic lupus erythematosus' vs 'normal'	1.7	1.641e-06
Systemic lupus erythematosus	CXCL10	E-GEOD-72509	'systemic lupus erythematosus' vs 'normal'	1.5	7.27564e-07
Systemic lupus erythematosus	CXCL13	E-GEOD-72509	'systemic lupus erythematosus' vs 'normal'	1.5	2.16477e-05
Systemic lupus erythematosus	CCL7	E-GEOD-72509	'systemic lupus erythematosus' vs 'normal'	1.3	0.000400826
Systemic lupus erythematosus	CCL13	E-GEOD-72509	'systemic lupus erythematosus' vs 'normal'	1.1	0.00433939
Systemic lupus erythematosus	CCL2	E-GEOD-38351	'systemic lupus erythematosus' vs 'healthy' on 'Affymetrix HG-U133A' on 'Affymetrix GeneChip Human Genome HG-U133A [HG-U133A]'	1.1	0.0187536
Systemic lupus erythematosus	CCL1	E-GEOD-72509	'systemic lupus erythematosus' vs 'normal'	1	0.00702179
Systemic lupus erythematosus	LIF	E-GEOD-72509	'systemic lupus erythematosus' vs 'normal'	1.6	1.24934e-07
Systemic lupus erythematosus	TNFSF10	E-GEOD-72509	'systemic lupus erythematosus' vs 'normal'	1.1	8.84061e-10
Systemic lupus erythematosus	TNFSF13B	E-GEOD-72509	'systemic lupus erythematosus' vs 'normal'	1	7.44074e-07
Systemic lupus erythematosus	IL10	E-GEOD-72509	'systemic lupus erythematosus' vs 'normal'	1	1.10708e-06
Systemic lupus erythematosus	IL1RN	E-GEOD-72509	'systemic lupus erythematosus' vs 'normal'	1	2.86043e-06
Asthma	CCL26	E-GEOD-19187	'uncontrolled asthma' vs 'normal'	1.6	0.00395078
Asthma	CXCL10	E-GEOD-61141	'human rhinovirus 16' vs 'vehicle' in 'asthma'	10.5	6.80311e-149
Asthma	CXCL11	E-GEOD-61141	'human rhinovirus 16' vs 'vehicle' in 'asthma'	9.1	1.40648e-95
Asthma	CXCL9	E-GEOD-61141	'human rhinovirus 16' vs 'vehicle' in 'asthma'	7.5	1.41517e-48
Asthma	CCL5	E-GEOD-61141	'human rhinovirus 16' vs 'vehicle' in 'asthma'	7	7.40512e-42
Asthma	CX3CL1	E-GEOD-61141	'human rhinovirus 16' vs 'vehicle' in 'asthma'	3.2	2.68504e-32
Asthma	CSF3	E-GEOD-61141	'human rhinovirus 16' vs 'vehicle' in 'asthma'	3	4.08881e-06
Asthma	CCL20	E-GEOD-61141	'human rhinovirus 16' vs 'vehicle' in 'asthma'	2.6	2.53607e-05
Asthma	CCL4	E-GEOD-61141	'human rhinovirus 16' vs 'vehicle' in 'asthma'	2.6	0.00591479
Asthma	CCL22	E-GEOD-61141	'human rhinovirus 16' vs 'vehicle' in 'asthma'	2.4	3.01252e-11
Asthma	CXCL2	E-GEOD-61141	'human rhinovirus 16' vs 'vehicle' in 'asthma'	2.1	2.93097e-09
Asthma	CXCL3	E-GEOD-61141	'human rhinovirus 16' vs 'vehicle' in 'asthma'	2.1	1.48203e-07
Asthma	CXCL8	E-GEOD-61141	'human rhinovirus 16' vs 'vehicle' in 'asthma'	2	0.000434288
Asthma	CCL2	E-GEOD-61141	'human rhinovirus 16' vs 'vehicle' in 'asthma'	2	0.0228267
Asthma	CXCL1	E-GEOD-61141	'human rhinovirus 16' vs 'vehicle' in 'asthma'	1.4	0.00735489
Asthma	CXCL5	E-GEOD-61141	'human rhinovirus 16' vs 'vehicle' in 'asthma'	1.4	0.0310582
Asthma	CXCL6	E-GEOD-61141	'human rhinovirus 16' vs 'vehicle' in 'asthma'	1	0.0218647
Asthma	IFNL1	E-GEOD-61141	'human rhinovirus 16' vs 'vehicle' in 'asthma'	7	8.10787e-32
Asthma	IFNL3	E-GEOD-61141	'human rhinovirus 16' vs 'vehicle' in 'asthma'	6.6	1.11433e-24
Asthma	TNFSF13B	E-GEOD-61141	'human rhinovirus 16' vs 'vehicle' in 'asthma'	5.4	2.70604e-24
Asthma	TNF	E-GEOD-61141	'human rhinovirus 16' vs 'vehicle' in 'asthma'	5.3	7.22778e-17
Asthma	IL17C	E-GEOD-61141	'human rhinovirus 16' vs 'vehicle' in 'asthma'	4.5	1.94006e-11
Asthma	TNFSF10	E-GEOD-61141	'human rhinovirus 16' vs 'vehicle' in 'asthma'	3.8	1.09352e-199
Asthma	TNFSF14	E-GEOD-61141	'human rhinovirus 16' vs 'vehicle' in 'asthma'	3.7	1.12452e-06
Asthma	IL23A	E-GEOD-61141	'human rhinovirus 16' vs 'vehicle' in 'asthma'	3.6	1.58453e-12
Asthma	IL19	E-GEOD-61141	'human rhinovirus 16' vs 'vehicle' in 'asthma'	3.4	4.35647e-19
Asthma	IFNB1	E-GEOD-61141	'human rhinovirus 16' vs 'vehicle' in 'asthma'	3.2	0.000387164
Asthma	IL1RN	E-GEOD-61141	'human rhinovirus 16' vs 'vehicle' in 'asthma'	2.8	1.13108e-49
Asthma	IL1A	E-GEOD-61141	'human rhinovirus 16' vs 'vehicle' in 'asthma'	2.6	1.56805e-15
Asthma	LIF	E-GEOD-61141	'human rhinovirus 16' vs 'vehicle' in 'asthma'	2.5	9.7732e-12
Asthma	IL1B	E-GEOD-61141	'human rhinovirus 16' vs 'vehicle' in 'asthma'	2.4	8.53183e-09
Asthma	IL6	E-GEOD-61141	'human rhinovirus 16' vs 'vehicle' in 'asthma'	2.4	0.000653314
Asthma	IL27	E-GEOD-61141	'human rhinovirus 16' vs 'vehicle' in 'asthma'	2.1	0.0419082
Asthma	IL32	E-GEOD-61141	'human rhinovirus 16' vs 'vehicle' in 'asthma'	1.7	3.5594e-07
Asthma	TNFSF15	E-GEOD-61141	'human rhinovirus 16' vs 'vehicle' in 'asthma'	1.7	0.0150536
Asthma	IL7	E-GEOD-61141	'human rhinovirus 16' vs 'vehicle' in 'asthma'	1.6	0.00225562
Asthma	IL16	E-GEOD-61141	'human rhinovirus 16' vs 'vehicle' in 'asthma'	1.5	0.031149
Asthma	TGFB3	E-GEOD-61141	'human rhinovirus 16' vs 'vehicle' in 'asthma'	1.3	0.00023863
Asthma	CXCL14	E-GEOD-63142	'severe asthma' vs 'normal'	1	0.00286402
Type 2 diabetes	CXCL8	E-MTAB-5060	'type II diabetes mellitus' vs 'normal'	1.8	6.68276e-06
Type 2 diabetes	CCL20	E-MTAB-5060	'type II diabetes mellitus' vs 'normal'	1.6	0.000443902
Type 2 diabetes	CXCL1	E-MTAB-5060	'type II diabetes mellitus' vs 'normal'	1.5	0.00101591
Type 2 diabetes	CXCL3	E-MTAB-5060	'type II diabetes mellitus' vs 'normal'	1.3	0.00546404
Type 2 diabetes	CXCL2	E-MTAB-5060	'type II diabetes mellitus' vs 'normal'	1.2	0.037576
Type 2 diabetes	CX3CL1	E-MTAB-5060	'type II diabetes mellitus' vs 'normal'	1.1	0.0457851
Type 2 diabetes	LIF	E-MTAB-5060	'type II diabetes mellitus' vs 'normal'	1.9	1.11127e-06
Type 2 diabetes	IL1B	E-MTAB-5060	'type II diabetes mellitus' vs 'normal'	1.5	0.0023696
Type 2 diabetes	IL24	E-MTAB-5060	'type II diabetes mellitus' vs 'normal'	1.4	0.00778306
Tuberculosis infection in DCs	IL12B	E-MEXP-3521	'Mycobacterium tuberculosis' vs 'none' in 'dendritic cell' at '18 hour'	5.3	8.04927e-08
Tuberculosis infection in DCs	CXCL5	E-MEXP-3521	'Mycobacterium tuberculosis' vs 'none' in 'dendritic cell' at '18 hour'	4.8	1.25481e-05
Tuberculosis infection in DCs	CXCL3	E-MEXP-3521	'Mycobacterium tuberculosis' vs 'none' in 'dendritic cell' at '4 hour'	4.7	1.89383e-05
Tuberculosis infection in DCs	CXCL2	E-MEXP-3521	'Mycobacterium tuberculosis' vs 'none' in 'dendritic cell' at '4 hour'	4.6	1.64269e-05
Tuberculosis infection in DCs	CCL20	E-MEXP-3521	'Mycobacterium tuberculosis' vs 'none' in 'dendritic cell' at '18 hour'	4.4	7.1848e-07
Tuberculosis infection in DCs	CXCL2	E-MEXP-3521	'Mycobacterium tuberculosis' vs 'none' in 'dendritic cell' at '18 hour'	4.2	3.90598e-05
Tuberculosis infection in DCs	CXCL5	E-MEXP-3521	'Mycobacterium tuberculosis' vs 'none' in 'dendritic cell' at '48 hour'	3.9	6.71828e-05
Tuberculosis infection in DCs	CXCL3	E-MEXP-3521	'Mycobacterium tuberculosis' vs 'none' in 'dendritic cell' at '18 hour'	3.8	0.000296621
Tuberculosis infection in DCs	IL1B	E-MEXP-3521	'Mycobacterium tuberculosis' vs 'none' in 'dendritic cell' at '18 hour'	3.8	0.000547236
Tuberculosis infection in DCs	CCL20	E-MEXP-3521	'Mycobacterium tuberculosis' vs 'none' in 'dendritic cell' at '4 hour'	3.6	0.00023798
Tuberculosis infection in DCs	IL1B	E-MEXP-3521	'Mycobacterium tuberculosis' vs 'none' in 'dendritic cell' at '4 hour'	3.6	0.00292621
Tuberculosis infection in DCs	CXCL8	E-MEXP-3521	'Mycobacterium tuberculosis' vs 'none' in 'dendritic cell' at '18 hour'	3.5	0.00181408
Tuberculosis infection in DCs	IL1A	E-MEXP-3521	'Mycobacterium tuberculosis' vs 'none' in 'dendritic cell' at '4 hour'	3.5	0.00866018
Tuberculosis infection in DCs	CXCL2	E-MEXP-3521	'Mycobacterium tuberculosis' vs 'none' in 'dendritic cell' at '48 hour'	3.5	0.00027565
Tuberculosis infection in DCs	CXCL8	E-MEXP-3521	'Mycobacterium tuberculosis' vs 'none' in 'dendritic cell' at '48 hour'	3.3	0.00233027
Tuberculosis infection in DCs	EBI3	E-MEXP-3521	'Mycobacterium tuberculosis' vs 'none' in 'dendritic cell' at '18 hour'	3.2	1.71434e-07
Tuberculosis infection in DCs	CSF2	E-MEXP-3521	'Mycobacterium tuberculosis' vs 'none' in 'dendritic cell' at '18 hour'	3.2	1.30408e-06
Tuberculosis infection in DCs	IL23A	E-MEXP-3521	'Mycobacterium tuberculosis' vs 'none' in 'dendritic cell' at '18 hour'	3.2	2.33577e-08
Tuberculosis infection in DCs	CXCL1	E-MEXP-3521	'Mycobacterium tuberculosis' vs 'none' in 'dendritic cell' at '4 hour'	3.2	0.00335936
Tuberculosis infection in DCs	CXCL5	E-MEXP-3521	'Mycobacterium tuberculosis' vs 'none' in 'dendritic cell' at '4 hour'	3.2	0.00480015
Tuberculosis infection in DCs	CXCL8	E-MEXP-3521	'Mycobacterium tuberculosis' vs 'none' in 'dendritic cell' at '4 hour'	3.2	0.0109645
Tuberculosis infection in DCs	IL1A	E-MEXP-3521	'Mycobacterium tuberculosis' vs 'none' in 'dendritic cell' at '18 hour'	3	0.00728955
Tuberculosis infection in DCs	CCL22	E-MEXP-3521	'Mycobacterium tuberculosis' vs 'none' in 'dendritic cell' at '18 hour'	2.9	3.25804e-07
Tuberculosis infection in DCs	IL1RN	E-MEXP-3521	'Mycobacterium tuberculosis' vs 'none' in 'dendritic cell' at '18 hour'	2.9	4.68056e-05
Tuberculosis infection in DCs	IL1B	E-MEXP-3521	'Mycobacterium tuberculosis' vs 'none' in 'dendritic cell' at '48 hour'	2.9	0.010634
Tuberculosis infection in DCs	TNF	E-MEXP-3521	'Mycobacterium tuberculosis' vs 'none' in 'dendritic cell' at '4 hour'	2.7	0.00380895
Tuberculosis infection in DCs	IL6	E-MEXP-3521	'Mycobacterium tuberculosis' vs 'none' in 'dendritic cell' at '4 hour'	2.6	0.0454333
Tuberculosis infection in DCs	CCL22	E-MEXP-3521	'Mycobacterium tuberculosis' vs 'none' in 'dendritic cell' at '48 hour'	2.6	7.92376e-07
Tuberculosis infection in DCs	EBI3	E-MEXP-3521	'Mycobacterium tuberculosis' vs 'none' in 'dendritic cell' at '48 hour'	2.6	1.30609e-05
Tuberculosis infection in DCs	CXCL1	E-MEXP-3521	'Mycobacterium tuberculosis' vs 'none' in 'dendritic cell' at '18 hour'	2.5	0.0134511
Tuberculosis infection in DCs	IL6	E-MEXP-3521	'Mycobacterium tuberculosis' vs 'none' in 'dendritic cell' at '18 hour'	2.5	0.0184061
Tuberculosis infection in DCs	IL1RN	E-MEXP-3521	'Mycobacterium tuberculosis' vs 'none' in 'dendritic cell' at '4 hour'	2.5	0.00219114
Tuberculosis infection in DCs	CXCL3	E-MEXP-3521	'Mycobacterium tuberculosis' vs 'none' in 'dendritic cell' at '48 hour'	2.5	0.0117437
Tuberculosis infection in DCs	IL1RN	E-MEXP-3521	'Mycobacterium tuberculosis' vs 'none' in 'dendritic cell' at '48 hour'	2.5	0.000569405
Tuberculosis infection in DCs	IL32	E-MEXP-3521	'Mycobacterium tuberculosis' vs 'none' in 'dendritic cell' at '18 hour'	2.3	1.72297e-06
Tuberculosis infection in DCs	CCL20	E-MEXP-3521	'Mycobacterium tuberculosis' vs 'none' in 'dendritic cell' at '48 hour'	2.1	0.00222704
Tuberculosis infection in DCs	CSF2	E-MEXP-3521	'Mycobacterium tuberculosis' vs 'none' in 'dendritic cell' at '4 hour'	2	0.00502118
Tuberculosis infection in DCs	IL32	E-MEXP-3521	'Mycobacterium tuberculosis' vs 'none' in 'dendritic cell' at '48 hour'	1.9	9.36385e-06
Tuberculosis infection in DCs	IL23A	E-MEXP-3521	'Mycobacterium tuberculosis' vs 'none' in 'dendritic cell' at '48 hour'	1.9	9.77184e-05
Tuberculosis infection in DCs	IL23A	E-MEXP-3521	'Mycobacterium tuberculosis' vs 'none' in 'dendritic cell' at '4 hour'	1.6	0.015178
Tuberculosis infection in DCs	CCL17	E-MEXP-3521	'Mycobacterium tuberculosis' vs 'none' in 'dendritic cell' at '48 hour'	1.5	7.87426e-05
Tuberculosis infection in DCs	CCL19	E-MEXP-3521	'Mycobacterium tuberculosis' vs 'none' in 'dendritic cell' at '18 hour'	1.4	0.0101832
Tuberculosis infection in DCs	CXCL6	E-MEXP-3521	'Mycobacterium tuberculosis' vs 'none' in 'dendritic cell' at '18 hour'	1.3	0.00336543
Tuberculosis infection in DCs	CSF2	E-MEXP-3521	'Mycobacterium tuberculosis' vs 'none' in 'dendritic cell' at '48 hour'	1.3	1.85413e-05
Tuberculosis infection in DCs	CSF3	E-MEXP-3521	'Mycobacterium tuberculosis' vs 'none' in 'dendritic cell' at '18 hour'	1.2	0.000140788
Tuberculosis infection in DCs	CCL17	E-MEXP-3521	'Mycobacterium tuberculosis' vs 'none' in 'dendritic cell' at '18 hour'	1.2	0.000183711
Tuberculosis infection in DCs	IL12B	E-MEXP-3521	'Mycobacterium tuberculosis' vs 'none' in 'dendritic cell' at '48 hour'	1.2	0.00236534
Tuberculosis infection in DCs	TGFB1	E-MEXP-3521	'Mycobacterium tuberculosis' vs 'none' in 'dendritic cell' at '48 hour'	-1.7	2.01402e-06
Tuberculosis infection in DCs	TNF	E-MEXP-3521	'Mycobacterium tuberculosis' vs 'none' in 'dendritic cell' at '48 hour'	-1.7	0.012468
Tuberculosis infection in DCs	TGFB1	E-MEXP-3521	'Mycobacterium tuberculosis' vs 'none' in 'dendritic cell' at '18 hour'	-1.9	1.20165e-06
Tuberculosis infection in DCs	CCL2	E-MEXP-3521	'Mycobacterium tuberculosis' vs 'none' in 'dendritic cell' at '48 hour'	-1.9	0.0133471
Tuberculosis infection in DCs	CXCL9	E-MEXP-3521	'Mycobacterium tuberculosis' vs 'none' in 'dendritic cell' at '48 hour'	-1.9	0.0200351
Tuberculosis infection in DCs	TNFSF10	E-MEXP-3521	'Mycobacterium tuberculosis' vs 'none' in 'dendritic cell' at '18 hour'	-3.2	0.00370676
Tuberculosis infection in DCs	TNFSF10	E-MEXP-3521	'Mycobacterium tuberculosis' vs 'none' in 'dendritic cell' at '48 hour'	-3.2	0.0024885
Tuberculosis infection in DCs	CXCL10	E-MEXP-3521	'Mycobacterium tuberculosis' vs 'none' in 'dendritic cell' at '18 hour'	-3.7	0.00896748
Tuberculosis infection in DCs	CCL13	E-MEXP-3521	'Mycobacterium tuberculosis' vs 'none' in 'dendritic cell' at '18 hour'	-4.1	1.19911e-07
Tuberculosis infection in DCs	CCL8	E-MEXP-3521	'Mycobacterium tuberculosis' vs 'none' in 'dendritic cell' at '18 hour'	-4.3	0.000639836
Tuberculosis infection in DCs	CXCL10	E-MEXP-3521	'Mycobacterium tuberculosis' vs 'none' in 'dendritic cell' at '48 hour'	-4.4	0.00209668
Tuberculosis infection in DCs	CCL8	E-MEXP-3521	'Mycobacterium tuberculosis' vs 'none' in 'dendritic cell' at '48 hour'	-5	6.11589e-05
Tuberculosis infection in DCs	CCL13	E-MEXP-3521	'Mycobacterium tuberculosis' vs 'none' in 'dendritic cell' at '48 hour'	-5.6	3.85673e-12
Tuberculosis infection in macrophages	IL1A	E-MEXP-3521	'Mycobacterium tuberculosis' vs 'none' in 'macrophage' at '18 hour'	5.2	8.24347e-06
Tuberculosis infection in macrophages	CCL20	E-MEXP-3521	'Mycobacterium tuberculosis' vs 'none' in 'macrophage' at '18 hour'	5.1	0.000169217
Tuberculosis infection in macrophages	IL23A	E-MEXP-3521	'Mycobacterium tuberculosis' vs 'none' in 'macrophage' at '48 hour'	5.1	4.76021e-05
Tuberculosis infection in macrophages	IL23A	E-MEXP-3521	'Mycobacterium tuberculosis' vs 'none' in 'macrophage' at '18 hour'	5	2.22583e-05
Tuberculosis infection in macrophages	CCL20	E-MEXP-3521	'Mycobacterium tuberculosis' vs 'none' in 'macrophage' at '48 hour'	5	0.000210172
Tuberculosis infection in macrophages	IL6	E-MEXP-3521	'Mycobacterium tuberculosis' vs 'none' in 'macrophage' at '18 hour'	4.9	9.93227e-06
Tuberculosis infection in macrophages	IL24	E-MEXP-3521	'Mycobacterium tuberculosis' vs 'none' in 'macrophage' at '48 hour'	4.9	3.61856e-06
Tuberculosis infection in macrophages	IL6	E-MEXP-3521	'Mycobacterium tuberculosis' vs 'none' in 'macrophage' at '48 hour'	4.8	1.21312e-05
Tuberculosis infection in macrophages	IL1A	E-MEXP-3521	'Mycobacterium tuberculosis' vs 'none' in 'macrophage' at '48 hour'	4.8	3.92261e-05
Tuberculosis infection in macrophages	CSF2	E-MEXP-3521	'Mycobacterium tuberculosis' vs 'none' in 'macrophage' at '48 hour'	4.6	4.61695e-06
Tuberculosis infection in macrophages	IL1RN	E-MEXP-3521	'Mycobacterium tuberculosis' vs 'none' in 'macrophage' at '48 hour'	4.4	1.67523e-08
Tuberculosis infection in macrophages	CSF2	E-MEXP-3521	'Mycobacterium tuberculosis' vs 'none' in 'macrophage' at '18 hour'	4.1	1.83808e-05
Tuberculosis infection in macrophages	CCL20	E-MEXP-3521	'Mycobacterium tuberculosis' vs 'none' in 'macrophage' at '4 hour'	4.1	0.00561343
Tuberculosis infection in macrophages	IL6	E-MEXP-3521	'Mycobacterium tuberculosis' vs 'none' in 'macrophage' at '4 hour'	4.1	0.000604635
Tuberculosis infection in macrophages	CSF3	E-MEXP-3521	'Mycobacterium tuberculosis' vs 'none' in 'macrophage' at '48 hour'	4.1	1.85465e-07
Tuberculosis infection in macrophages	CSF3	E-MEXP-3521	'Mycobacterium tuberculosis' vs 'none' in 'macrophage' at '18 hour'	3.8	1.83685e-06
Tuberculosis infection in macrophages	IL1RN	E-MEXP-3521	'Mycobacterium tuberculosis' vs 'none' in 'macrophage' at '18 hour'	3.7	1.42264e-06
Tuberculosis infection in macrophages	IL1A	E-MEXP-3521	'Mycobacterium tuberculosis' vs 'none' in 'macrophage' at '4 hour'	3.6	0.00559633
Tuberculosis infection in macrophages	LIF	E-MEXP-3521	'Mycobacterium tuberculosis' vs 'none' in 'macrophage' at '48 hour'	3.2	2.42552e-07
Tuberculosis infection in macrophages	IL1B	E-MEXP-3521	'Mycobacterium tuberculosis' vs 'none' in 'macrophage' at '18 hour'	3	0.00517085
Tuberculosis infection in macrophages	IL1B	E-MEXP-3521	'Mycobacterium tuberculosis' vs 'none' in 'macrophage' at '48 hour'	2.9	0.00600469
Tuberculosis infection in macrophages	IL24	E-MEXP-3521	'Mycobacterium tuberculosis' vs 'none' in 'macrophage' at '18 hour'	2.7	0.00211496
Tuberculosis infection in macrophages	IL1B	E-MEXP-3521	'Mycobacterium tuberculosis' vs 'none' in 'macrophage' at '4 hour'	2.5	0.0420016
Tuberculosis infection in macrophages	LIF	E-MEXP-3521	'Mycobacterium tuberculosis' vs 'none' in 'macrophage' at '18 hour'	2.4	3.44443e-05
Tuberculosis infection in macrophages	CCL4	E-MEXP-3521	'Mycobacterium tuberculosis' vs 'none' in 'macrophage' at '4 hour'	2.4	0.0393238
Tuberculosis infection in macrophages	CCL4	E-MEXP-3521	'Mycobacterium tuberculosis' vs 'none' in 'macrophage' at '18 hour'	2.3	0.0170824
Tuberculosis infection in macrophages	CXCL2	E-MEXP-3521	'Mycobacterium tuberculosis' vs 'none' in 'macrophage' at '18 hour'	2.2	0.000602205
Tuberculosis infection in macrophages	CXCL3	E-MEXP-3521	'Mycobacterium tuberculosis' vs 'none' in 'macrophage' at '18 hour'	2.2	0.00183455
Tuberculosis infection in macrophages	CCL5	E-MEXP-3521	'Mycobacterium tuberculosis' vs 'none' in 'macrophage' at '18 hour'	2.2	0.00678988
Tuberculosis infection in macrophages	TNF	E-MEXP-3521	'Mycobacterium tuberculosis' vs 'none' in 'macrophage' at '18 hour'	2.2	0.00105641
Tuberculosis infection in macrophages	CSF3	E-MEXP-3521	'Mycobacterium tuberculosis' vs 'none' in 'macrophage' at '4 hour'	2.2	0.00107217
Tuberculosis infection in macrophages	CXCL8	E-MEXP-3521	'Mycobacterium tuberculosis' vs 'none' in 'macrophage' at '48 hour'	2.2	0.00719059
Tuberculosis infection in macrophages	CXCL8	E-MEXP-3521	'Mycobacterium tuberculosis' vs 'none' in 'macrophage' at '18 hour'	2.1	0.00931835
Tuberculosis infection in macrophages	IL23A	E-MEXP-3521	'Mycobacterium tuberculosis' vs 'none' in 'macrophage' at '4 hour'	2.1	0.0033555
Tuberculosis infection in macrophages	CXCL2	E-MEXP-3521	'Mycobacterium tuberculosis' vs 'none' in 'macrophage' at '48 hour'	2.1	0.00109945
Tuberculosis infection in macrophages	CCL5	E-MEXP-3521	'Mycobacterium tuberculosis' vs 'none' in 'macrophage' at '48 hour'	2.1	0.0138675
Tuberculosis infection in macrophages	CXCL2	E-MEXP-3521	'Mycobacterium tuberculosis' vs 'none' in 'macrophage' at '4 hour'	2	0.00523258
Tuberculosis infection in macrophages	CXCL3	E-MEXP-3521	'Mycobacterium tuberculosis' vs 'none' in 'macrophage' at '4 hour'	1.9	0.0215122
Tuberculosis infection in macrophages	CXCL3	E-MEXP-3521	'Mycobacterium tuberculosis' vs 'none' in 'macrophage' at '48 hour'	1.9	0.00855354
Tuberculosis infection in macrophages	CXCL9	E-MEXP-3521	'Mycobacterium tuberculosis' vs 'none' in 'macrophage' at '18 hour'	1.7	0.0306187
Tuberculosis infection in macrophages	CXCL13	E-MEXP-3521	'Mycobacterium tuberculosis' vs 'none' in 'macrophage' at '48 hour'	1.7	0.0255318
Tuberculosis infection in macrophages	EBI3	E-MEXP-3521	'Mycobacterium tuberculosis' vs 'none' in 'macrophage' at '18 hour'	1.6	0.000260715
Tuberculosis infection in macrophages	TNF	E-MEXP-3521	'Mycobacterium tuberculosis' vs 'none' in 'macrophage' at '4 hour'	1.5	0.0242677
Tuberculosis infection in macrophages	TNFSF14	E-MEXP-3521	'Mycobacterium tuberculosis' vs 'none' in 'macrophage' at '48 hour'	1.5	0.00197002
Tuberculosis infection in macrophages	TNF	E-MEXP-3521	'Mycobacterium tuberculosis' vs 'none' in 'macrophage' at '48 hour'	1.5	0.0228432
Tuberculosis infection in macrophages	TNFSF15	E-MEXP-3521	'Mycobacterium tuberculosis' vs 'none' in 'macrophage' at '18 hour'	1.4	0.0143715
Tuberculosis infection in macrophages	CXCL1	E-MEXP-3521	'Mycobacterium tuberculosis' vs 'none' in 'macrophage' at '18 hour'	1.3	0.0219952
Tuberculosis infection in macrophages	TNFSF14	E-MEXP-3521	'Mycobacterium tuberculosis' vs 'none' in 'macrophage' at '18 hour'	1.2	0.0102767
Tuberculosis infection in macrophages	CXCL1	E-MEXP-3521	'Mycobacterium tuberculosis' vs 'none' in 'macrophage' at '48 hour'	1.2	0.0443235
Tuberculosis infection in macrophages	TNFSF15	E-MEXP-3521	'Mycobacterium tuberculosis' vs 'none' in 'macrophage' at '48 hour'	1.2	0.0118278
Tuberculosis infection in macrophages	CSF2	E-MEXP-3521	'Mycobacterium tuberculosis' vs 'none' in 'macrophage' at '4 hour'	1.1	0.0256672
Tuberculosis infection in macrophages	IL19	E-MEXP-3521	'Mycobacterium tuberculosis' vs 'none' in 'macrophage' at '48 hour'	1.1	0.000133391
Tuberculosis infection in macrophages	EBI3	E-MEXP-3521	'Mycobacterium tuberculosis' vs 'none' in 'macrophage' at '48 hour'	1	0.0189525
Tuberculosis infection in macrophages	CCL13	E-MEXP-3521	'Mycobacterium tuberculosis' vs 'none' in 'macrophage' at '18 hour'	-1.4	0.0407398
Tuberculosis infection in macrophages	CCL13	E-MEXP-3521	'Mycobacterium tuberculosis' vs 'none' in 'macrophage' at '48 hour'	-1.9	0.00617649
Tuberculosis infection in macrophages	CCL2	E-MEXP-3521	'Mycobacterium tuberculosis' vs 'none' in 'macrophage' at '18 hour'	-2.1	0.0213288
Tuberculosis infection in macrophages	CCL7	E-MEXP-3521	'Mycobacterium tuberculosis' vs 'none' in 'macrophage' at '18 hour'	-3.5	0.00496573
Tuberculosis infection in macrophages	CCL8	E-MEXP-3521	'Mycobacterium tuberculosis' vs 'none' in 'macrophage' at '48 hour'	-3.7	0.00012286
Tuberculosis infection in macrophages	CCL2	E-MEXP-3521	'Mycobacterium tuberculosis' vs 'none' in 'macrophage' at '48 hour'	-4.6	3.37345e-06
Tuberculosis infection in macrophages	CCL7	E-MEXP-3521	'Mycobacterium tuberculosis' vs 'none' in 'macrophage' at '48 hour'	-5.2	7.41171e-06
Cytomegalovirus infection	CXCL10	E-GEOD-14490	'6 hour' vs '0 hour' in 'cytomegalovirus infection'	7.1	0.0010865
Cytomegalovirus infection	CCL19	E-GEOD-14490	'48 hour' vs '0 hour' in 'cytomegalovirus infection'	6.5	4.43452e-05
Cytomegalovirus infection	CXCL9	E-GEOD-14490	'6 hour' vs '0 hour' in 'cytomegalovirus infection'	5.9	0.000879187
Cytomegalovirus infection	CXCL11	E-GEOD-14490	'6 hour' vs '0 hour' in 'cytomegalovirus infection'	5.4	0.000879187
Cytomegalovirus infection	TNFSF10	E-GEOD-14490	'6 hour' vs '0 hour' in 'cytomegalovirus infection'	5.1	0.00179802
Cytomegalovirus infection	CXCL11	E-GEOD-14490	'48 hour' vs '0 hour' in 'cytomegalovirus infection'	5	0.00168742
Cytomegalovirus infection	CXCL10	E-GEOD-14490	'48 hour' vs '0 hour' in 'cytomegalovirus infection'	4.7	0.013943
Cytomegalovirus infection	CXCL9	E-GEOD-14490	'48 hour' vs '0 hour' in 'cytomegalovirus infection'	4.6	0.00588092
Cytomegalovirus infection	CCL4	E-MEXP-2055	'cytomegalovirus' vs 'normal'	4.6	0.0348637
Cytomegalovirus infection	IFNB1	E-GEOD-14490	'6 hour' vs '0 hour' in 'cytomegalovirus infection'	4.5	0.000590832
Cytomegalovirus infection	IFNG	E-MEXP-2055	'cytomegalovirus' vs 'normal'	4.2	0.00275527
Cytomegalovirus infection	CCL8	E-GEOD-14490	'6 hour' vs '0 hour' in 'cytomegalovirus infection'	3.9	0.0043273
Cytomegalovirus infection	CCL5	E-GEOD-14490	'48 hour' vs '0 hour' in 'cytomegalovirus infection'	3.8	0.00371677
Cytomegalovirus infection	TNFSF10	E-GEOD-14490	'48 hour' vs '0 hour' in 'cytomegalovirus infection'	3.1	0.0194675
Cytomegalovirus infection	CCL5	E-MEXP-2055	'cytomegalovirus' vs 'normal'	3.1	0.0151739
Cytomegalovirus infection	CCL2	E-GEOD-14490	'6 hour' vs '0 hour' in 'cytomegalovirus infection'	3	0.0432624
Cytomegalovirus infection	IFNL1	E-GEOD-14490	'6 hour' vs '0 hour' in 'cytomegalovirus infection'	3	0.00321507
Cytomegalovirus infection	CCL5	E-GEOD-14490	'6 hour' vs '0 hour' in 'cytomegalovirus infection'	2.9	0.0122644
Cytomegalovirus infection	IL12A	E-MEXP-2055	'cytomegalovirus' vs 'normal'	2.8	0.0201742
Cytomegalovirus infection	TNFSF15	E-GEOD-14490	'6 hour' vs '0 hour' in 'cytomegalovirus infection'	2.7	0.011841
Cytomegalovirus infection	IFNA8	E-GEOD-14490	'6 hour' vs '0 hour' in 'cytomegalovirus infection'	1.8	0.0304032
Cytomegalovirus infection	EBI3	E-GEOD-14490	'48 hour' vs '0 hour' in 'cytomegalovirus infection'	1.6	0.0185029
Cytomegalovirus infection	IFNB1	E-GEOD-14490	'48 hour' vs '0 hour' in 'cytomegalovirus infection'	1.5	0.00467393
Cytomegalovirus infection	IL23A	E-GEOD-14490	'6 hour' vs '0 hour' in 'cytomegalovirus infection'	1.4	0.0167596
Cytomegalovirus infection	TNFSF10	E-MEXP-2055	'cytomegalovirus' vs 'normal'	1.4	0.0426114
Cytomegalovirus infection	CXCL14	E-GEOD-14490	'48 hour' vs '0 hour' in 'cytomegalovirus infection'	1.3	0.000443537
Cytomegalovirus infection	IL1RN	E-GEOD-14490	'6 hour' vs '0 hour' in 'cytomegalovirus infection'	1.1	0.00954402
Cytomegalovirus infection	CXCL3	E-GEOD-14490	'48 hour' vs '0 hour' in 'cytomegalovirus infection'	-1.2	0.000705047
Cytomegalovirus infection	CXCL2	E-GEOD-14490	'48 hour' vs '0 hour' in 'cytomegalovirus infection'	-1.3	0.00283822
Cytomegalovirus infection	IL16	E-GEOD-14490	'48 hour' vs '0 hour' in 'cytomegalovirus infection'	-1.3	0.0063375
Cytomegalovirus infection	IL16	E-GEOD-14490	'6 hour' vs '0 hour' in 'cytomegalovirus infection'	-1.3	0.00389955
Cytomegalovirus infection	CCL13	E-GEOD-14490	'48 hour' vs '0 hour' in 'cytomegalovirus infection'	-1.4	0.0187939
Cytomegalovirus infection	CXCL8	E-GEOD-14490	'48 hour' vs '0 hour' in 'cytomegalovirus infection'	-2	0.0201291
Cytomegalovirus infection	CXCL1	E-GEOD-14490	'48 hour' vs '0 hour' in 'cytomegalovirus infection'	-3	0.000913224
Cytomegalovirus infection	CCL26	E-GEOD-14490	'48 hour' vs '0 hour' in 'cytomegalovirus infection'	-3.2	0.00858996

## Sheet: Table S8
Disease	TF	Number of upregulated cytokine targets	Total number of upregulated cytokines	TF out degree	Fold enrichment	p-value	adjusted p-value
RA	RELA	12	14	49	1.66181	0.00529591	0.0794386
RA	IRF1	8	14	26	2.08791	0.0111261	0.0834461
IBD	RELA	25	32	49	1.51467	0.000202235	0.00990952
IBD	HSF1	6	32	6	2.96875	0.00104267	0.0255454
IBD	NFKB1	21	32	42	1.48438	0.00269597	0.0440341
IBD	SP1	12	32	20	1.78125	0.00644516	0.0631625
IBD	REL	12	32	20	1.78125	0.00644516	0.0631625
IBD	XBP1	4	32	4	2.96875	0.0112956	0.0691854
IBD	KLF6	4	32	4	2.96875	0.0112956	0.0691854
IBD	Foxo1	4	32	4	2.96875	0.0112956	0.0691854
IBD	NR3C1	7	32	10	2.07812	0.0154415	0.0840704
SLE	BCL6	5	13	7	5.21978	0.000399685	0.00719433
SLE	STAT6	6	13	15	2.92308	0.00515685	0.0464117
Asthma	NFKB1	27	39	42	1.56593	4.33879e-05	0.00199584
Asthma	RELA	29	39	49	1.44165	0.000195761	0.0045025
Asthma	HSF1	6	39	6	2.4359	0.00375399	0.0535543
Asthma	Nfkb2	9	39	11	1.99301	0.0046569	0.0535543
T2D	HSF1	4	9	6	7.03704	0.000542453	0.00433962
TB in DC	RELA	19	20	49	1.84184	5.23216e-06	0.0001465
TB in DC	HSF1	6	20	6	4.75	4.45975e-05	0.000624365
TB in DC	NFKB1	16	20	42	1.80952	0.000322742	0.00301226
TB in DC	RELB	7	20	16	2.07812	0.0221699	0.0887519
TB in DC	REL	8	20	20	1.9	0.0250669	0.0887519
TB in DC	SP1	8	20	20	1.9	0.0250669	0.0887519
TB in DC	XBP1	3	20	4	3.5625	0.0283787	0.0887519
TB in DC	DDIT3	3	20	4	3.5625	0.0283787	0.0887519
TB in DC	NR3C1	5	20	10	2.375	0.0316971	0.0887519
TB in DC	VDR	5	20	10	2.375	0.0316971	0.0887519
TB in Macrop	CEBPB	9	23	16	2.32337	0.00254212	0.0406022
TB in Macrop	HSF1	5	23	6	3.44203	0.00290375	0.0406022
TB in Macrop	RELA	18	23	49	1.5173	0.0029709	0.0406022
TB in Macrop	ETS2	4	23	5	3.30435	0.0115844	0.0963143
TB in Macrop	CEBPD	3	23	3	4.13043	0.0127949	0.0963143
TB in Macrop	NFKB1	15	23	42	1.47516	0.0184091	0.0963143
TB in Macrop	SP1	9	23	20	1.8587	0.018793	0.0963143
TB in Macrop	REL	9	23	20	1.8587	0.018793	0.0963143
CMV	STAT1	10	19	21	2.38095	0.000996228	0.0249057
CMV	NFKB1	14	19	42	1.66667	0.00410446	0.0513057
CMV	IRF3	9	19	22	2.04545	0.008492	0.053075
CMV	IRF7	9	19	22	2.04545	0.008492	0.053075
CMV	REL	8	19	20	2	0.0173756	0.085791
CMV	ATF2	6	19	13	2.30769	0.0205898	0.085791
CMV	STAT2	3	19	4	3.75	0.0243502	0.0860948
CMV	RELA	14	19	49	1.42857	0.0275503	0.0860948
CMV	IRF1	9	19	26	1.73077	0.0319698	0.0888051
CMV	IRF2	5	19	11	2.27273	0.0398751	0.0996878

## Sheet: Table S10
Cytokine	TF	Present in mouse (1=yes, 0=no)	Number of motifs in 2kb promoter region	Confidence
CCL1	ETS1	0	1	Low
CCL1	ETS2	0	1	Low
CCL1	JUNB	0	1	Low
CCL1	NFYA	0	1	Low
CCL1	NFYB	0	1	Low
CCL1	MYB	0	2	Medium
CCL1	ELF1	0	4	Medium
CCL1	MAF	0	4	Medium
CCL1	GATA3	0	6	Medium
CCL1	NFATC1	0	6	Medium
CCL1	POU2F1	0	8	Medium
CCL13	RUNX1	0	1	Low
CCL13	NR3C1	0	3	Medium
CCL13	STAT2	0	5	Medium
CCL13	STAT5A	0	5	Medium
CCL13	FOXP3	0	9	Medium
CCL17	JUNB	0	1	Low
CCL17	NFATC1	0	1	Low
CCL17	NFATC2	0	1	Low
CCL17	EGR2	0	3	Medium
CCL17	ELF1	0	4	Medium
CCL17	MAF	0	4	Medium
CCL17	MYB	0	4	Medium
CCL17	ETS1	0	5	Medium
CCL17	GATA3	0	11	Medium
CCL17	POU2F1	0	22	Medium
CCL17	POU2F2	0	22	Medium
CCL18	AHR	0	1	Low
CCL18	ATF1	0	1	Low
CCL18	STAT5A	0	1	Low
CCL18	STAT5B	0	1	Low
CCL18	VDR	0	2	Medium
CCL18	YY1	0	3	Medium
CCL18	BCL6	0	4	Medium
CCL18	STAT6	0	4	Medium
CCL2	SP3	1	1	High
CCL2	FOS	1	3	High
CCL2	FOXO1	1	4	High
CCL2	JUNB	1	5	High
CCL2	AHR	0	1	Low
CCL2	CREB1	0	1	Low
CCL2	E2F1	0	1	Low
CCL2	PPARA	0	1	Low
CCL2	PPARG	0	1	Low
CCL2	RUNX1	0	1	Low
CCL2	WT1	0	1	Low
CCL2	FOXP3	0	2	Medium
CCL2	TP63	0	2	Medium
CCL2	YY1	0	2	Medium
CCL2	ATF3	0	3	Medium
CCL2	EGR2	0	3	Medium
CCL2	FOSL1	0	3	Medium
CCL2	HSF1	0	3	Medium
CCL2	STAT5B	0	3	Medium
CCL2	VDR	0	3	Medium
CCL2	IRF4	0	4	Medium
CCL2	JUND	0	5	Medium
CCL2	KLF4	0	5	Medium
CCL2	CEBPD	0	6	Medium
CCL2	NFATC3	0	7	Medium
CCL2	MAFK	0	9	Medium
CCL20	AHR	0	1	Low
CCL20	IRF3	0	1	Low
CCL20	MAFK	0	1	Low
CCL20	TP53	0	1	Low
CCL20	ATF4	0	2	Medium
CCL20	HSF1	0	2	Medium
CCL20	TWIST1	0	2	Medium
CCL20	YY1	0	2	Medium
CCL20	ATF3	0	3	Medium
CCL20	CEBPD	0	3	Medium
CCL20	CREM	0	3	Medium
CCL20	EGR2	0	3	Medium
CCL20	EGR4	0	3	Medium
CCL20	FOS	0	3	Medium
CCL20	FOSL1	0	3	Medium
CCL20	JUN	0	3	Medium
CCL20	JUNB	0	3	Medium
CCL20	LMX1B	0	3	Medium
CCL20	NFAT5	0	3	Medium
CCL20	REL	0	3	Medium
CCL20	SP1	0	3	Medium
CCL20	SP3	0	3	Medium
CCL20	KLF4	0	4	Medium
CCL20	KLF6	0	4	Medium
CCL20	NR3C1	0	4	Medium
CCL20	RUNX1	0	5	Medium
CCL20	VDR	0	5	Medium
CCL20	ETS1	0	6	Medium
CCL20	ETS2	0	6	Medium
CCL20	PPARA	0	6	Medium
CCL20	SPI1	0	6	Medium
CCL20	FOXP3	0	8	Medium
CCL21	STAT2	0	6	Medium
CCL22	GATA3	0	1	Low
CCL22	STAT6	0	1	Low
CCL22	TCF7	0	1	Low
CCL22	CREM	0	2	Medium
CCL22	AHR	0	3	Medium
CCL22	ELF1	0	3	Medium
CCL22	FOS	0	3	Medium
CCL22	MAF	0	3	Medium
CCL22	NR3C1	0	3	Medium
CCL22	NFATC1	0	4	Medium
CCL22	NFATC2	0	4	Medium
CCL22	FOXP3	0	5	Medium
CCL22	JUN	0	5	Medium
CCL22	JUNB	0	5	Medium
CCL22	RXRA	0	6	Medium
CCL22	YY1	0	6	Medium
CCL22	ETS1	0	7	Medium
CCL22	ETS2	0	7	Medium
CCL4	JUN	1	3	High
CCL4	ATF3	1	4	High
CCL4	BCL6	1	5	High
CCL4	ATF2	0	1	Low
CCL4	DDIT3	0	1	Low
CCL4	HMGA1	0	1	Low
CCL4	IRF7	0	1	Low
CCL4	IRF5	0	1	Low
CCL4	NFYA	0	1	Low
CCL4	NFYB	0	1	Low
CCL4	PKNOX1	0	1	Low
CCL4	RELB	0	1	Low
CCL4	TWIST1	0	1	Low
CCL4	XBP1	0	1	Low
CCL4	ATF1	0	2	Medium
CCL4	ESR1	0	2	Medium
CCL4	HSF1	0	2	Medium
CCL4	IRF3	0	2	Medium
CCL4	IRF8	0	2	Medium
CCL4	LMX1B	0	2	Medium
CCL4	MAFB	0	2	Medium
CCL4	NFAT5	0	2	Medium
CCL4	NFKB2	0	2	Medium
CCL4	SMAD3	0	2	Medium
CCL4	SMAD4	0	2	Medium
CCL4	USF1	0	2	Medium
CCL4	CEBPA	0	3	Medium
CCL4	CEBPD	0	3	Medium
CCL4	EGR1	0	3	Medium
CCL4	EGR2	0	3	Medium
CCL4	EGR4	0	3	Medium
CCL4	ELF1	0	3	Medium
CCL4	IRF1	0	3	Medium
CCL4	IRF4	0	3	Medium
CCL4	JUNB	0	3	Medium
CCL4	JUND	0	3	Medium
CCL4	MAFK	0	3	Medium
CCL4	PPARA	0	3	Medium
CCL4	PPARG	0	3	Medium
CCL4	TCF7	0	3	Medium
CCL4	VDR	0	3	Medium
CCL4	KLF4	0	4	Medium
CCL4	KLF6	0	4	Medium
CCL4	RUNX1	0	4	Medium
CCL4	STAT2	0	4	Medium
CCL4	FOS	0	5	Medium
CCL4	FOXP3	0	5	Medium
CCL4	NFKB1	0	5	Medium
CCL4	NR3C1	0	5	Medium
CCL4	NFATC1	0	6	Medium
CCL4	NFATC2	0	6	Medium
CCL4	NFATC3	0	6	Medium
CCL4	RXRA	0	6	Medium
CCL4	SP1	0	6	Medium
CCL4	SP3	0	6	Medium
CCL4	ETS1	0	7	Medium
CCL4	ETS2	0	7	Medium
CCL4	FOXO1	0	7	Medium
CCL4	REL	0	7	Medium
CCL4	GATA3	0	8	Medium
CCL4	SPI1	0	9	Medium
CCL5	ATF1	0	1	Low
CCL5	CREM	0	1	Low
CCL5	PPARG	0	1	Low
CCL5	RUNX1	0	1	Low
CCL5	SMAD2	0	1	Low
CCL5	SMAD3	0	1	Low
CCL5	TBX21	0	1	Low
CCL5	NFAT5	0	2	Medium
CCL5	STAT4	0	2	Medium
CCL5	KLF4	0	3	Medium
CCL5	SPIB	0	4	Medium
CCL5	STAT2	0	4	Medium
CCL5	IRF4	0	5	Medium
CCL5	YY1	0	5	Medium
CCL7	JUN	1	4	High
CCL7	AHR	0	1	Low
CCL7	HSF1	0	1	Low
CCL7	STAT3	0	1	Low
CCL7	VDR	0	1	Low
CCL7	ATF4	0	2	Medium
CCL7	CEBPA	0	2	Medium
CCL7	CEBPB	0	2	Medium
CCL7	EGR1	0	2	Medium
CCL7	EGR2	0	2	Medium
CCL7	ELF1	0	2	Medium
CCL7	FOS	0	2	Medium
CCL7	FOSL1	0	2	Medium
CCL7	MAFB	0	2	Medium
CCL7	NFKB1	0	2	Medium
CCL7	RUNX1	0	2	Medium
CCL7	IRF3	0	3	Medium
CCL7	IRF7	0	3	Medium
CCL7	IRF8	0	3	Medium
CCL7	PPARA	0	3	Medium
CCL7	STAT5A	0	3	Medium
CCL7	JUNB	0	4	Medium
CCL7	JUND	0	4	Medium
CCL7	MAFK	0	4	Medium
CCL7	REL	0	4	Medium
CCL7	RELA	0	4	Medium
CCL7	SP1	0	4	Medium
CCL7	SP3	0	4	Medium
CCL7	NFAT5	0	6	Medium
CCL7	NR3C1	0	6	Medium
CCL7	FOXP3	0	7	Medium
CCL7	NFATC1	0	8	Medium
CCL7	GATA3	0	11	Medium
CCL7	POU2F1	0	16	Medium
CCL8	YY1	1	2	High
CCL8	CEBPB	1	7	High
CCL8	ATF1	0	1	Low
CCL8	ATF2	0	1	Low
CCL8	CREB1	0	1	Low
CCL8	CREM	0	1	Low
CCL8	ESR1	0	1	Low
CCL8	FOS	0	1	Low
CCL8	IRF3	0	1	Low
CCL8	IRF8	0	1	Low
CCL8	RXRA	0	1	Low
CCL8	SMAD4	0	1	Low
CCL8	STAT5B	0	1	Low
CCL8	TWIST1	0	1	Low
CCL8	ATF4	0	2	Medium
CCL8	IRF1	0	2	Medium
CCL8	IRF4	0	2	Medium
CCL8	NFKB1	0	2	Medium
CCL8	PKNOX1	0	2	Medium
CCL8	VDR	0	2	Medium
CCL8	EGR1	0	3	Medium
CCL8	MAFB	0	3	Medium
CCL8	SP1	0	3	Medium
CCL8	SP3	0	3	Medium
CCL8	STAT2	0	3	Medium
CCL8	TCF7	0	3	Medium
CCL8	HSF1	0	4	Medium
CCL8	JUN	0	4	Medium
CCL8	KLF4	0	4	Medium
CCL8	KLF6	0	4	Medium
CCL8	LMX1B	0	4	Medium
CCL8	PPARA	0	4	Medium
CCL8	PPARG	0	4	Medium
CCL8	REL	0	4	Medium
CCL8	RELA	0	4	Medium
CCL8	IRF7	0	5	Medium
CCL8	NFAT5	0	5	Medium
CCL8	NR3C1	0	5	Medium
CCL8	RUNX1	0	5	Medium
CCL8	SPI1	0	5	Medium
CCL8	MAFK	0	6	Medium
CCL8	CEBPA	0	7	Medium
CCL8	FOXP3	0	10	Medium
CSF1	BCL6	1	3	High
CSF1	FOS	1	6	High
CSF1	JUN	1	7	High
CSF1	IRF5	0	1	Low
CSF1	NFYA	0	1	Low
CSF1	NFYB	0	1	Low
CSF1	STAT6	0	1	Low
CSF1	YY1	0	1	Low
CSF1	IRF8	0	2	Medium
CSF1	MAF	0	2	Medium
CSF1	RUNX1	0	2	Medium
CSF1	NFATC1	0	3	Medium
CSF1	ELF1	0	4	Medium
CSF1	NR3C1	0	4	Medium
CSF1	POU2F1	0	4	Medium
CSF1	ETS1	0	7	Medium
CSF1	ETS2	0	7	Medium
CSF1	JUNB	0	7	Medium
CSF1	JUND	0	7	Medium
CSF1	EGR2	0	8	Medium
CSF2	NFATC2	1	3	High
CSF2	IRF5	0	1	Low
CSF2	NFYA	0	1	Low
CSF2	NFYB	0	1	Low
CSF2	TBX21	0	1	Low
CSF2	FOXP3	0	2	Medium
CSF2	GATA3	0	2	Medium
CSF2	STAT6	0	2	Medium
CSF2	CEBPB	0	3	Medium
CSF2	E2F1	0	3	Medium
CSF2	MAFK	0	3	Medium
CSF2	POU2F1	0	3	Medium
CSF2	VDR	0	3	Medium
CSF2	FOSL1	0	4	Medium
CSF2	JUNB	0	5	Medium
CSF2	JUND	0	5	Medium
CSF2	RORC	0	5	Medium
CSF2	BCL6	0	6	Medium
CSF2	MAF	0	6	Medium
CSF2	EGR1	0	7	Medium
CSF2	EGR2	0	7	Medium
CSF2	EGR4	0	7	Medium
CSF2	RXRA	0	8	Medium
CSF2	SP3	0	11	Medium
CSF3	HSF1	1	1	High
CSF3	FOS	1	3	High
CSF3	AHR	0	1	Low
CSF3	POU2F1	0	1	Low
CSF3	STAT6	0	1	Low
CSF3	IRF8	0	2	Medium
CSF3	JUN	0	2	Medium
CSF3	JUNB	0	2	Medium
CSF3	JUND	0	2	Medium
CSF3	LEF1	0	2	Medium
CSF3	FOSL1	0	3	Medium
CSF3	FOSL2	0	3	Medium
CSF3	EGR2	0	4	Medium
CSF3	FOXP3	0	4	Medium
CSF3	GATA3	0	4	Medium
CSF3	NR3C1	0	5	Medium
CSF3	RORC	0	5	Medium
CSF3	VDR	0	5	Medium
CSF3	YY1	0	6	Medium
CSF3	ETS1	0	7	Medium
CSF3	ETS2	0	7	Medium
CSF3	KLF4	0	8	Medium
CXCL1	SMAD3	1	2	High
CXCL1	FOS	0	1	Low
CXCL1	FOSL1	0	1	Low
CXCL1	HIF1A	0	1	Low
CXCL1	LMX1B	0	1	Low
CXCL1	MAFK	0	1	Low
CXCL1	NFIL3	0	1	Low
CXCL1	TP53	0	1	Low
CXCL1	TP63	0	1	Low
CXCL1	YY1	0	1	Low
CXCL1	IRF8	0	2	Medium
CXCL1	CEBPA	0	3	Medium
CXCL1	CEBPB	0	3	Medium
CXCL1	CEBPD	0	3	Medium
CXCL1	E2F1	0	3	Medium
CXCL1	EGR2	0	3	Medium
CXCL1	JUN	0	3	Medium
CXCL1	SPI1	0	3	Medium
CXCL1	TWIST1	0	3	Medium
CXCL1	REL	0	4	Medium
CXCL1	RUNX1	0	4	Medium
CXCL1	NFAT5	0	5	Medium
CXCL1	NR3C1	0	5	Medium
CXCL1	FOXP3	0	7	Medium
CXCL1	KLF4	0	11	Medium
CXCL1	KLF6	0	11	Medium
CXCL1	FOXO1	0	16	Medium
CXCL10	JUN	1	1	High
CXCL10	AHR	0	1	Low
CXCL10	ATF1	0	1	Low
CXCL10	CREB1	0	1	Low
CXCL10	CREM	0	1	Low
CXCL10	E2F1	0	1	Low
CXCL10	HMGA1	0	1	Low
CXCL10	RUNX1	0	1	Low
CXCL10	TBX21	0	1	Low
CXCL10	TWIST1	0	1	Low
CXCL10	VDR	0	1	Low
CXCL10	KLF4	0	2	Medium
CXCL10	MAFK	0	2	Medium
CXCL10	NFKB2	0	2	Medium
CXCL10	PPARG	0	2	Medium
CXCL10	SMAD3	0	2	Medium
CXCL10	STAT5A	0	2	Medium
CXCL10	STAT5B	0	2	Medium
CXCL10	TP63	0	2	Medium
CXCL10	ESR1	0	3	Medium
CXCL10	IRF8	0	3	Medium
CXCL10	RELB	0	3	Medium
CXCL10	CEBPA	0	4	Medium
CXCL10	CEBPB	0	4	Medium
CXCL10	CEBPD	0	4	Medium
CXCL10	MAFB	0	4	Medium
CXCL10	RXRA	0	4	Medium
CXCL10	STAT3	0	4	Medium
CXCL10	STAT4	0	4	Medium
CXCL10	STAT6	0	4	Medium
CXCL10	YY1	0	4	Medium
CXCL10	NFAT5	0	5	Medium
CXCL10	REL	0	5	Medium
CXCL10	SPI1	0	5	Medium
CXCL10	SPIB	0	5	Medium
CXCL10	STAT2	0	5	Medium
CXCL10	BCL6	0	6	Medium
CXCL10	TCF7	0	6	Medium
CXCL10	FOXO1	0	7	Medium
CXCL10	IRF4	0	7	Medium
CXCL10	NFATC1	0	10	Medium
CXCL10	NFATC2	0	10	Medium
CXCL10	NFATC3	0	10	Medium
CXCL11	BCL6	1	7	High
CXCL11	IRF3	0	1	Low
CXCL11	NFAT5	0	1	Low
CXCL11	RUNX1	0	1	Low
CXCL11	IRF8	0	2	Medium
CXCL11	KLF4	0	2	Medium
CXCL11	RXRA	0	2	Medium
CXCL11	STAT4	0	2	Medium
CXCL11	VDR	0	2	Medium
CXCL11	NFATC3	0	3	Medium
CXCL11	NFKB2	0	3	Medium
CXCL11	PPARG	0	3	Medium
CXCL11	REL	0	3	Medium
CXCL11	STAT2	0	3	Medium
CXCL11	STAT5B	0	3	Medium
CXCL11	CEBPD	0	5	Medium
CXCL11	IRF7	0	6	Medium
CXCL11	IRF4	0	7	Medium
CXCL11	TCF7	0	7	Medium
CXCL11	SPIB	0	8	Medium
CXCL13	ATF1	0	1	Low
CXCL13	VDR	0	1	Low
CXCL13	PPARG	0	3	Medium
CXCL13	RXRA	0	3	Medium
CXCL13	TCF7	0	3	Medium
CXCL13	STAT4	0	5	Medium
CXCL2	JUN	1	3	High
CXCL2	SP1	1	4	High
CXCL2	MAFK	0	1	Low
CXCL2	NFAT5	0	1	Low
CXCL2	SMAD3	0	1	Low
CXCL2	SMAD4	0	1	Low
CXCL2	STAT3	0	1	Low
CXCL2	TP63	0	1	Low
CXCL2	YY1	0	1	Low
CXCL2	DDIT3	0	2	Medium
CXCL2	PPARA	0	2	Medium
CXCL2	SPI1	0	2	Medium
CXCL2	VDR	0	2	Medium
CXCL2	ATF3	0	3	Medium
CXCL2	ATF4	0	3	Medium
CXCL2	EGR2	0	3	Medium
CXCL2	IRF4	0	3	Medium
CXCL2	TP53	0	3	Medium
CXCL2	TWIST1	0	3	Medium
CXCL2	CREB1	0	4	Medium
CXCL2	E2F1	0	4	Medium
CXCL2	HIF1A	0	4	Medium
CXCL2	LMX1B	0	4	Medium
CXCL2	SP3	0	4	Medium
CXCL2	CEBPA	0	5	Medium
CXCL2	CEBPB	0	5	Medium
CXCL2	CEBPD	0	5	Medium
CXCL2	ESR1	0	5	Medium
CXCL2	FOS	0	5	Medium
CXCL2	FOSL1	0	5	Medium
CXCL2	FOXP3	0	5	Medium
CXCL2	GATA3	0	5	Medium
CXCL2	KLF4	0	5	Medium
CXCL2	NR3C1	0	6	Medium
CXCL2	FOXO1	0	9	Medium
CXCL3	AHR	0	1	Low
CXCL3	CEBPB	0	1	Low
CXCL3	CEBPD	0	1	Low
CXCL3	E2F1	0	1	Low
CXCL3	ESR1	0	2	Medium
CXCL3	FOS	0	2	Medium
CXCL3	FOSL1	0	2	Medium
CXCL3	IRF8	0	2	Medium
CXCL3	LMX1B	0	2	Medium
CXCL3	ATF3	0	3	Medium
CXCL3	EGR2	0	3	Medium
CXCL3	PPARA	0	3	Medium
CXCL3	VDR	0	3	Medium
CXCL3	JUN	0	4	Medium
CXCL3	JUNB	0	4	Medium
CXCL3	NFAT5	0	4	Medium
CXCL3	YY1	0	4	Medium
CXCL3	NR3C1	0	5	Medium
CXCL3	SPI1	0	5	Medium
CXCL3	FOXO1	0	6	Medium
CXCL3	HSF1	0	6	Medium
CXCL3	REL	0	6	Medium
CXCL3	GATA3	0	7	Medium
CXCL3	KLF4	0	7	Medium
CXCL3	KLF6	0	7	Medium
CXCL3	SP1	0	7	Medium
CXCL3	SP3	0	7	Medium
CXCL3	FOXP3	0	10	Medium
CXCL5	NR3C1	1	5	High
CXCL5	VDR	0	1	Low
CXCL5	XBP1	0	1	Low
CXCL5	ATF4	0	3	Medium
CXCL5	FOSL1	0	4	Medium
CXCL5	LMX1B	0	4	Medium
CXCL5	SP3	0	6	Medium
CXCL6	HSF1	0	2	Medium
CXCL6	ATF4	0	3	Medium
CXCL6	HMGA1	0	3	Medium
CXCL6	SP3	0	6	Medium
CXCL8	E2F1	0	1	Low
CXCL8	JUNB	0	1	Low
CXCL8	KLF4	0	1	Low
CXCL8	SMAD3	0	1	Low
CXCL8	TP53	0	1	Low
CXCL8	CREM	0	2	Medium
CXCL8	FOSL1	0	2	Medium
CXCL8	IRF8	0	2	Medium
CXCL8	NFAT5	0	2	Medium
CXCL8	PPARA	0	2	Medium
CXCL8	SP3	0	2	Medium
CXCL8	TP63	0	2	Medium
CXCL8	ATF3	0	3	Medium
CXCL8	EGR2	0	3	Medium
CXCL8	NFIL3	0	3	Medium
CXCL8	STAT5B	0	3	Medium
CXCL8	IRF4	0	4	Medium
CXCL8	BCL6	0	5	Medium
CXCL8	ETS1	0	5	Medium
CXCL8	FOXO1	0	8	Medium
CXCL8	FOXP3	0	8	Medium
CXCL8	GATA3	0	14	Medium
CXCL9	STAT5A	1	2	High
CXCL9	STAT5B	1	2	High
CXCL9	IRF8	1	3	High
CXCL9	JUN	1	3	High
CXCL9	STAT3	1	3	High
CXCL9	ATF1	0	1	Low
CXCL9	CREB1	0	1	Low
CXCL9	CREM	0	1	Low
CXCL9	IRF1	0	1	Low
CXCL9	RELB	0	1	Low
CXCL9	SMAD3	0	1	Low
CXCL9	SP1	0	1	Low
CXCL9	STAT4	0	1	Low
CXCL9	VDR	0	1	Low
CXCL9	ATF3	0	2	Medium
CXCL9	NFKB2	0	2	Medium
CXCL9	STAT2	0	2	Medium
CXCL9	TCF7	0	2	Medium
CXCL9	EGR1	0	3	Medium
CXCL9	ESR1	0	3	Medium
CXCL9	IRF3	0	3	Medium
CXCL9	YY1	0	3	Medium
CXCL9	BCL6	0	4	Medium
CXCL9	IRF7	0	4	Medium
CXCL9	PPARG	0	4	Medium
CXCL9	RUNX1	0	4	Medium
CXCL9	CEBPA	0	5	Medium
CXCL9	FOS	0	5	Medium
CXCL9	GATA3	0	5	Medium
CXCL9	RXRA	0	5	Medium
CXCL9	REL	0	7	Medium
CXCL9	NFATC1	0	8	Medium
CXCL9	NFATC2	0	8	Medium
CXCL9	NFATC3	0	8	Medium
EBI3	NFKB1	1	3	High
EBI3	FOXP3	0	1	Low
EBI3	IRF3	0	1	Low
EBI3	JUN	0	1	Low
EBI3	JUNB	0	1	Low
EBI3	JUND	0	1	Low
EBI3	MAF	0	1	Low
EBI3	NFATC1	0	1	Low
EBI3	NFATC2	0	1	Low
EBI3	NFKB2	0	1	Low
EBI3	POU2F1	0	1	Low
EBI3	STAT3	0	1	Low
EBI3	STAT6	0	1	Low
EBI3	CEBPB	0	2	Medium
EBI3	E2F1	0	2	Medium
EBI3	ELF1	0	2	Medium
EBI3	FOS	0	2	Medium
EBI3	IRF8	0	2	Medium
EBI3	RELB	0	2	Medium
EBI3	RUNX1	0	2	Medium
EBI3	RXRA	0	2	Medium
EBI3	TCF7	0	2	Medium
EBI3	EGR1	0	3	Medium
EBI3	EGR4	0	3	Medium
EBI3	IRF1	0	3	Medium
EBI3	STAT2	0	3	Medium
EBI3	YY1	0	3	Medium
EBI3	IRF4	0	8	Medium
EBI3	NR3C1	0	10	Medium
EBI3	ETS1	0	11	Medium
EBI3	ETS2	0	11	Medium
EBI3	GATA3	0	15	Medium
EBI3	SP1	0	15	Medium
EBI3	SP3	0	15	Medium
EBI3	REL	0	28	Medium
IFNA16	MAFB	0	1	Low
IFNA2	MAFB	0	1	Low
IFNA2	PITX1	0	2	Medium
IFNA21	MAFB	0	2	Medium
IFNA21	IRF7	0	9	Medium
IFNA5	MAFB	0	2	Medium
IFNA7	MAFB	0	2	Medium
IFNA8	MAFB	0	2	Medium
IFNB1	JUNB	0	1	Low
IFNB1	LEF1	0	4	Medium
IFNE	MAFB	0	2	Medium
IFNG	RUNX1	1	4	High
IFNG	IRF4	1	5	High
IFNG	FOXP3	1	8	High
IFNG	AHR	0	1	Low
IFNG	EGR4	0	1	Low
IFNG	IRF3	0	1	Low
IFNG	IRF8	0	1	Low
IFNG	RELB	0	1	Low
IFNG	CEBPB	0	2	Medium
IFNG	IRF7	0	2	Medium
IFNG	MAF	0	2	Medium
IFNG	ETS2	0	3	Medium
IFNG	MAFB	0	3	Medium
IFNG	RORC	0	3	Medium
IFNG	RXRA	0	3	Medium
IFNG	ETS1	0	4	Medium
IFNG	JUNB	0	4	Medium
IFNG	NFATC3	0	4	Medium
IFNG	IRF1	0	5	Medium
IFNG	MAFK	0	6	Medium
IFNG	POU2F1	0	17	Medium
IFNL1	ELF1	0	1	Low
IFNL1	MAFB	0	3	Medium
IFNL1	KLF4	0	5	Medium
IFNL1	POU2F1	0	7	Medium
IFNL2	MAFB	0	2	Medium
IL10	JUNB	1	3	High
IL10	ETS1	1	8	High
IL10	STAT6	1	0	Medium
IL10	E2F1	0	1	Low
IL10	YY1	0	1	Low
IL10	CREM	0	2	Medium
IL10	TCF7	0	2	Medium
IL10	RUNX1	0	4	Medium
IL10	ETS2	0	7	Medium
IL10	BCL6	0	12	Medium
IL11	LEF1	0	2	Medium
IL11	NR3C1	0	5	Medium
IL11	EGR2	0	8	Medium
IL12B	JUNB	1	2	High
IL12B	TCF7	0	1	Low
IL12B	FOXP3	0	7	Medium
IL13	FOS	1	2	High
IL13	JUNB	1	2	High
IL13	STAT5A	1	2	High
IL13	ETS1	1	5	High
IL13	ELF1	0	2	Medium
IL13	JUND	0	2	Medium
IL13	FOXP3	0	3	Medium
IL13	MAF	0	3	Medium
IL13	RUNX1	0	4	Medium
IL13	ETS2	0	5	Medium
IL13	POU2F2	0	5	Medium
IL13	POU2F1	0	6	Medium
IL13	EGR2	0	10	Medium
IL13	EGR4	0	10	Medium
IL15	IRF1	1	1	High
IL15	IRF3	1	3	High
IL15	RUNX1	0	1	Low
IL15	IRF2	0	2	Medium
IL15	TP63	0	2	Medium
IL15	IRF4	0	4	Medium
IL15	IRF7	0	4	Medium
IL15	SPIB	0	4	Medium
IL15	CEBPD	0	5	Medium
IL15	NFATC3	0	8	Medium
IL17A	JUNB	0	3	Medium
IL17A	MAF	0	3	Medium
IL17A	EGR2	0	4	Medium
IL17A	ELF1	0	4	Medium
IL17A	RXRA	0	6	Medium
IL17A	POU2F1	0	7	Medium
IL17A	POU2F2	0	7	Medium
IL17A	GATA3	0	8	Medium
IL17C	RORC	0	2	Medium
IL17F	RORC	1	3	High
IL17F	ELF1	0	6	Medium
IL17F	POU2F1	0	11	Medium
IL17F	FOXP3	0	12	Medium
IL19	HMGA1	0	1	Low
IL19	MAFB	0	2	Medium
IL19	FOXP3	0	5	Medium
IL19	RORC	0	6	Medium
IL1A	CREM	0	1	Low
IL1A	E2F1	0	1	Low
IL1A	FOSL1	0	1	Low
IL1A	NFKB1	0	1	Low
IL1A	PPARA	0	1	Low
IL1A	MAF	0	2	Medium
IL1A	RUNX1	0	2	Medium
IL1A	ATF4	0	3	Medium
IL1A	CEBPB	0	3	Medium
IL1A	CEBPD	0	3	Medium
IL1A	EGR2	0	3	Medium
IL1A	GATA3	0	3	Medium
IL1A	IRF4	0	3	Medium
IL1A	JUNB	0	3	Medium
IL1A	JUND	0	3	Medium
IL1A	KLF4	0	3	Medium
IL1A	MAFK	0	3	Medium
IL1A	NFAT5	0	3	Medium
IL1A	SP3	0	3	Medium
IL1A	YY1	0	3	Medium
IL1A	LMX1B	0	5	Medium
IL1A	NFATC1	0	5	Medium
IL1A	FOXO1	0	7	Medium
IL1A	FOXP3	0	7	Medium
IL1A	ETS2	0	8	Medium
IL1A	ETS1	0	9	Medium
IL1A	SPI1	0	9	Medium
IL1A	POU2F1	0	18	Medium
IL1B	IRF5	1	2	High
IL1B	BCL6	1	5	High
IL1B	KLF4	1	5	High
IL1B	ATF3	1	0	Medium
IL1B	LMX1B	0	1	Low
IL1B	NFAT5	0	1	Low
IL1B	PKNOX1	0	1	Low
IL1B	SMAD4	0	1	Low
IL1B	STAT6	0	1	Low
IL1B	TP53	0	1	Low
IL1B	TWIST1	0	1	Low
IL1B	ATF4	0	2	Medium
IL1B	IRF7	0	2	Medium
IL1B	SMAD3	0	2	Medium
IL1B	FOS	0	3	Medium
IL1B	FOSL1	0	3	Medium
IL1B	IRF3	0	3	Medium
IL1B	JUNB	0	3	Medium
IL1B	JUND	0	3	Medium
IL1B	STAT5B	0	3	Medium
IL1B	VDR	0	3	Medium
IL1B	ESR1	0	4	Medium
IL1B	MAF	0	4	Medium
IL1B	PPARA	0	4	Medium
IL1B	ETS1	0	5	Medium
IL1B	ETS2	0	5	Medium
IL1B	FOXP3	0	5	Medium
IL1B	KLF6	0	5	Medium
IL1B	MAFK	0	5	Medium
IL1B	NFATC1	0	6	Medium
IL1B	SP3	0	6	Medium
IL1B	CEBPA	0	7	Medium
IL1B	CEBPD	0	7	Medium
IL1B	GATA3	0	9	Medium
IL1RN	CREM	0	1	Low
IL1RN	FOXP3	0	1	Low
IL1RN	IRF3	0	1	Low
IL1RN	NFIL3	0	1	Low
IL1RN	RUNX1	0	1	Low
IL1RN	E2F1	0	2	Medium
IL1RN	HSF1	0	2	Medium
IL1RN	IRF4	0	2	Medium
IL1RN	IRF8	0	2	Medium
IL1RN	MAFB	0	2	Medium
IL1RN	MAFK	0	2	Medium
IL1RN	NFAT5	0	2	Medium
IL1RN	BCL6	0	3	Medium
IL1RN	CEBPB	0	3	Medium
IL1RN	MAF	0	3	Medium
IL1RN	SMAD3	0	3	Medium
IL1RN	VDR	0	3	Medium
IL1RN	YY1	0	3	Medium
IL1RN	FOXO1	0	4	Medium
IL1RN	JUNB	0	4	Medium
IL1RN	JUND	0	4	Medium
IL1RN	REL	0	4	Medium
IL1RN	EGR2	0	6	Medium
IL1RN	GATA3	0	6	Medium
IL1RN	KLF4	0	6	Medium
IL1RN	SP1	0	6	Medium
IL1RN	SP3	0	6	Medium
IL1RN	ETS1	0	7	Medium
IL1RN	ETS2	0	7	Medium
IL1RN	NR3C1	0	7	Medium
IL2	ELF1	0	3	Medium
IL2	MAF	0	3	Medium
IL2	STAT5A	0	3	Medium
IL2	GATA3	0	13	Medium
IL20	FOSL2	0	3	Medium
IL21	MAF	1	1	High
IL21	RORC	1	1	High
IL21	NFATC1	1	7	High
IL21	EGR4	0	1	Low
IL21	STAT5A	0	1	Low
IL21	ELF1	0	2	Medium
IL21	FOXP3	0	6	Medium
IL21	JUNB	0	6	Medium
IL21	TCF7	0	6	Medium
IL21	NFATC3	0	7	Medium
IL21	GATA3	0	13	Medium
IL21	POU2F1	0	18	Medium
IL22	NFYA	0	1	Low
IL22	STAT5A	0	1	Low
IL22	ELF1	0	2	Medium
IL22	TCF7	0	4	Medium
IL22	JUNB	0	5	Medium
IL22	MAF	0	5	Medium
IL22	RUNX1	0	5	Medium
IL22	ETS1	0	7	Medium
IL22	NFATC1	0	8	Medium
IL22	GATA3	0	9	Medium
IL22	POU2F1	0	24	Medium
IL23A	FOS	1	2	High
IL23A	CREM	0	3	Medium
IL23A	GATA3	0	4	Medium
IL23A	NR3C1	0	4	Medium
IL23A	EGR4	0	5	Medium
IL23A	ETS1	0	6	Medium
IL23A	ETS2	0	6	Medium
IL23A	JUNB	0	6	Medium
IL23A	POU2F1	0	6	Medium
IL23A	KLF4	0	10	Medium
IL23A	SP3	0	11	Medium
IL24	FOSL1	0	1	Low
IL24	EGR2	0	6	Medium
IL24	NR3C1	0	6	Medium
IL24	FOXP3	0	7	Medium
IL26	TCF7	0	2	Medium
IL26	NFATC3	0	4	Medium
IL26	RORC	0	4	Medium
IL26	FOXP3	0	16	Medium
IL27	ELF1	0	3	Medium
IL27	MAFB	0	4	Medium
IL3	GATA3	1	6	High
IL3	ETS1	1	10	High
IL3	STAT5A	0	1	Low
IL3	TCF7	0	2	Medium
IL3	MYB	0	3	Medium
IL3	MAF	0	4	Medium
IL32	ATF3	0	2	Medium
IL32	SMAD3	0	4	Medium
IL36A	LEF1	0	1	Low
IL36A	MYB	0	2	Medium
IL36A	POU2F2	0	4	Medium
IL36A	POU2F1	0	5	Medium
IL36A	GATA3	0	7	Medium
IL4	ETS1	1	2	High
IL4	RUNX1	1	2	High
IL4	STAT5A	1	0	Medium
IL4	TCF7	0	1	Low
IL4	ELF1	0	2	Medium
IL4	FOXP3	0	8	Medium
IL5	JUNB	1	3	High
IL5	MAF	0	1	Low
IL5	NFYA	0	1	Low
IL5	NFYB	0	2	Medium
IL5	ELF1	0	4	Medium
IL6	FOXO1	1	5	High
IL6	BCL6	1	8	High
IL6	NFAT5	1	0	Medium
IL6	MAF	0	1	Low
IL6	NFYA	0	1	Low
IL6	RUNX1	0	1	Low
IL6	SMAD4	0	1	Low
IL6	MAFB	0	2	Medium
IL6	SMAD3	0	2	Medium
IL6	SP3	0	2	Medium
IL6	TP53	0	2	Medium
IL6	CREM	0	3	Medium
IL6	EGR1	0	3	Medium
IL6	IRF8	0	3	Medium
IL6	STAT2	0	3	Medium
IL6	IRF7	0	4	Medium
IL6	RXRA	0	4	Medium
IL6	CEBPA	0	5	Medium
IL6	IRF4	0	5	Medium
IL6	KLF6	0	5	Medium
IL6	GATA3	0	6	Medium
IL6	ETS2	0	7	Medium
IL9	RORC	0	1	Low
IL9	JUNB	0	3	Medium
IL9	MAF	0	3	Medium
IL9	ELF1	0	5	Medium
IL9	GATA3	0	6	Medium
IL9	POU2F1	0	9	Medium
LIF	AHR	0	1	Low
LIF	FOXP3	0	1	Low
LIF	HSF1	0	1	Low
LIF	ATF4	0	2	Medium
LIF	CEBPB	0	2	Medium
LIF	CEBPD	0	2	Medium
LIF	TWIST1	0	2	Medium
LIF	VDR	0	2	Medium
LIF	JUN	0	3	Medium
LIF	JUNB	0	3	Medium
LIF	JUND	0	3	Medium
LIF	RUNX1	0	3	Medium
LIF	STAT5A	0	3	Medium
LIF	YY1	0	3	Medium
LIF	GATA3	0	4	Medium
LIF	PPARA	0	4	Medium
LIF	ELF1	0	5	Medium
LIF	FOS	0	5	Medium
LIF	FOSL1	0	5	Medium
LIF	FOSL2	0	5	Medium
LIF	NR3C1	0	5	Medium
LIF	POU2F1	0	5	Medium
LIF	REL	0	6	Medium
LIF	ETS1	0	10	Medium
LIF	ETS2	0	10	Medium
LIF	EGR4	0	13	Medium
LIF	SP3	0	14	Medium
LIF	KLF6	0	15	Medium
LTA	STAT4	1	3	High
LTA	STAT5A	0	1	Low
LTA	TBX21	0	1	Low
LTA	TCF7	0	1	Low
LTA	STAT6	0	2	Medium
LTA	FOS	0	3	Medium
LTA	MAF	0	3	Medium
LTA	RELB	0	3	Medium
LTA	EGR1	0	4	Medium
LTA	EGR4	0	4	Medium
LTA	JUN	0	4	Medium
LTA	JUNB	0	4	Medium
LTA	JUND	0	4	Medium
LTA	RUNX1	0	4	Medium
LTA	ELF1	0	6	Medium
LTA	NFATC1	0	6	Medium
LTA	NFATC2	0	6	Medium
LTA	POU2F1	0	6	Medium
LTA	POU2F2	0	6	Medium
LTA	ETS1	0	7	Medium
LTA	ETS2	0	7	Medium
LTA	FOXP3	0	7	Medium
LTA	GATA3	0	7	Medium
LTB	NFKB2	0	1	Low
LTB	STAT2	0	1	Low
LTB	NFAT5	0	2	Medium
LTB	RELB	0	3	Medium
LTB	TFAP4	0	3	Medium
LTB	EGR4	0	4	Medium
LTB	ETS1	0	8	Medium
LTB	ETS2	0	8	Medium
OSM	STAT5A	1	5	High
OSM	AHR	0	1	Low
OSM	GATA3	0	1	Low
OSM	HSF1	0	1	Low
OSM	TBX21	0	1	Low
OSM	IRF8	0	2	Medium
OSM	JUN	0	2	Medium
OSM	JUNB	0	2	Medium
OSM	JUND	0	2	Medium
OSM	LEF1	0	2	Medium
OSM	MAF	0	2	Medium
OSM	MAFK	0	2	Medium
OSM	NFAT5	0	2	Medium
OSM	NFYA	0	2	Medium
OSM	NFYB	0	2	Medium
OSM	POU2F1	0	2	Medium
OSM	STAT3	0	2	Medium
OSM	STAT6	0	2	Medium
OSM	YY1	0	2	Medium
OSM	CEBPB	0	3	Medium
OSM	ELF1	0	3	Medium
OSM	NFATC1	0	3	Medium
OSM	NFATC2	0	3	Medium
OSM	NFATC3	0	3	Medium
OSM	NR3C1	0	3	Medium
OSM	FOXP3	0	4	Medium
OSM	IRF4	0	4	Medium
OSM	SMAD4	0	4	Medium
OSM	VDR	0	4	Medium
OSM	PPARA	0	5	Medium
OSM	REL	0	5	Medium
OSM	ETS1	0	6	Medium
OSM	ETS2	0	6	Medium
OSM	RUNX1	0	6	Medium
OSM	BCL6	0	8	Medium
OSM	E2F1	0	8	Medium
OSM	SPI1	0	9	Medium
OSM	EGR2	0	11	Medium
OSM	EGR4	0	11	Medium
OSM	SP3	0	19	Medium
TNF	ATF1	1	1	High
TNF	HSF1	1	1	High
TNF	STAT3	1	1	High
TNF	JUNB	1	2	High
TNF	JUND	1	2	High
TNF	IRF8	1	3	High
TNF	AHR	1	0	Medium
TNF	MAF	0	1	Low
TNF	POU2F1	0	1	Low
TNF	STAT5A	0	1	Low
TNF	STAT5B	0	1	Low
TNF	TBX21	0	1	Low
TNF	DDIT3	0	2	Medium
TNF	GATA3	0	2	Medium
TNF	PPARA	0	2	Medium
TNF	TCF7	0	2	Medium
TNF	ELF1	0	3	Medium
TNF	NR3C1	0	3	Medium
TNF	RUNX1	0	3	Medium
TNF	SMAD2	0	3	Medium
TNF	SMAD3	0	3	Medium
TNF	STAT6	0	3	Medium
TNF	VDR	0	3	Medium
TNF	RXRA	0	4	Medium
TNF	SMAD4	0	4	Medium
TNF	FOXP3	0	5	Medium
TNF	EGR2	0	7	Medium
TNF	FOXO1	0	7	Medium
TNF	KLF4	0	21	Medium
TNFSF11	NFYA	1	0	Medium
TNFSF11	NFYB	1	0	Medium
TNFSF11	JUNB	0	4	Medium
TNFSF11	LEF1	0	4	Medium
TNFSF11	ELF1	0	5	Medium
TNFSF11	MAF	0	5	Medium
TNFSF13B	CREB1	1	0	Medium
TNFSF13B	ATF3	0	1	Low
TNFSF13B	ESR1	0	1	Low
TNFSF13B	NFIL3	0	1	Low
TNFSF13B	PKNOX1	0	1	Low
TNFSF13B	RUNX1	0	1	Low
TNFSF13B	STAT3	0	1	Low
TNFSF13B	IRF2	0	2	Medium
TNFSF13B	IRF7	0	2	Medium
TNFSF13B	RXRA	0	2	Medium
TNFSF13B	SP1	0	2	Medium
TNFSF13B	STAT2	0	2	Medium
TNFSF13B	STAT4	0	2	Medium
TNFSF13B	IRF3	0	3	Medium
TNFSF13B	TP63	0	3	Medium
TNFSF13B	BCL6	0	4	Medium
TNFSF13B	IRF4	0	4	Medium
TNFSF13B	PPARG	0	4	Medium
TNFSF13B	SPI1	0	6	Medium
TNFSF13B	SPIB	0	6	Medium
TNFSF13B	CEBPA	0	8	Medium
TNFSF13B	FOXO1	0	10	Medium
TNFSF13B	NFATC3	0	11	Medium
TNFSF14	CREM	0	1	Low
TNFSF14	ELF1	0	1	Low
TNFSF14	NFYA	0	1	Low
TNFSF14	TBX21	0	1	Low
TNFSF14	FOS	0	2	Medium
TNFSF14	JUN	0	2	Medium
TNFSF14	JUNB	0	2	Medium
TNFSF14	JUND	0	2	Medium
TNFSF14	MAF	0	2	Medium
TNFSF14	LEF1	0	3	Medium
TNFSF14	RUNX1	0	3	Medium
TNFSF14	TCF7	0	3	Medium
TNFSF14	GATA3	0	5	Medium
TNFSF14	POU2F1	0	8	Medium
TNFSF14	EGR1	0	9	Medium
TNFSF14	EGR2	0	9	Medium
TNFSF14	EGR4	0	9	Medium
TNFSF8	FOXP3	0	2	Medium
TNFSF8	MAF	0	2	Medium
TNFSF8	TCF7	0	3	Medium
TNFSF8	NFATC1	0	8	Medium
TNFSF8	NFATC2	0	8	Medium
TNFSF8	EGR4	0	9	Medium
XCL1	CREM	0	1	Low
XCL1	ELF1	0	1	Low
XCL1	JUNB	0	1	Low
XCL1	TCF7	0	2	Medium
XCL1	EGR4	0	3	Medium
XCL1	RUNX1	0	3	Medium
XCL1	RXRA	0	6	Medium
XCL1	FOXP3	0	9	Medium

## Sheet: Table S11
Cytokine	Strand	Promoter coordinates (GRCh38/hg38)	Sequence in genomic coordinate order	Sequence in cloning order	Forward primer	Reverse primer
CCL20	1	chr2:227811854-227813854	GGCAGTAGCGTGATCTCGGCTCGCCGTAACTTCTGCTTCCTGGGCTCATGCGATTCTCCTGCCTCAGCCTCCCAAGTAGCTGGGATTACAGGCATGGACTACCACACCCGGCTAATATTTGTATTTTTAGTAGAGACAGGGTTTCACTATGTTGGCCAGTCTGGTCTCGAACTCCTGACCTCAGGCAGTCCACCCACCTCGGCCTCCCAAAATGCTAGGATTACAGGCATGAGCCACCACTCCTGGCCAGACACATTGGTTATTTAGGAATATGTGGTTTCCTTTCTGTCTGTTACTGATTTCTGATTTAATTCCATTGTGGTTTGAATGTATACTTTATGTGATTTCAGTCGGTTTACATTTACTGAGACTTGTTCCATAACCTACCATATGCTTTAT…	GGCAGTAGCGTGATCTCGGCTCGCCGTAACTTCTGCTTCCTGGGCTCATGCGATTCTCCTGCCTCAGCCTCCCAAGTAGCTGGGATTACAGGCATGGACTACCACACCCGGCTAATATTTGTATTTTTAGTAGAGACAGGGTTTCACTATGTTGGCCAGTCTGGTCTCGAACTCCTGACCTCAGGCAGTCCACCCACCTCGGCCTCCCAAAATGCTAGGATTACAGGCATGAGCCACCACTCCTGGCCAGACACATTGGTTATTTAGGAATATGTGGTTTCCTTTCTGTCTGTTACTGATTTCTGATTTAATTCCATTGTGGTTTGAATGTATACTTTATGTGATTTCAGTCGGTTTACATTTACTGAGACTTGTTCCATAACCTACCATATGCTTTAT…	GGGGACAACTTTGTATAGAAAAGTTGGGCAGTAGCGTGATCTCGG	GGGGACTGCTTTTTTGTACAAACTTGTCGCTGTTATATTCTGACAGCAGCC
CCL27	-1	chr9:34662692-34664692	GTGCCTTTTACCTGGGGCACTAGGTGAGTCAGAGGCAGTTGGAGATGTACTGTGTAACCTGTGACACTCCTGGGCCCTAATTCTCGGCCTGTTGCCACAGACTCCTTCCTCATCTAGGATAGCCATTTCCCATGTGCTCCTAAGCTCTGGGCAGTGAAGCTGGGGGAAGGATTAGTGTGTGATGTAGGGACTGATGGAACAGTGAGTAAGGGCAGTCAAGCATCCACAGCAGCATCTAATGATAGACATTCACACTCAAATACGCATAGCCACACATTCAAAGTCACTCCTCAATCACTTGGTCAACCTCACAAAGTCATACTCATGATCAGACAACCGTAGACAAAATTATATAGCCCCGGTTATACTCAAAGTCCCTCTCCCACCCAATTGTGTTTT…	GATGCAGGCTGTAAATGGTAAGAGGGGGAGATTCCTAGAAGCTGCCTGCCACAGAGGAGCGACTTGGGTTGGCGACCTTTCCTACAGTTCATACCCCAACTTTTGGCTCCTCCAGTCTGATCCCAAGTTTAGAGATCCTTGGCATCAGCCTACCTAGAAGTTCTTGCTCCCTCCCTAGGAGAGTCCAAGGGCCACTGCTCTTTGCCGCCCCCTTCTGTCACCCAATCAGCCTGGGACCCACTAACTCCTCAAGTGGTGAGAATCAGGGACTGCTATGTGGGCCTGCCTTCAGTTAGGGACTGGACCCAGCACCAGAAAGGGCACCACAAGATTAAGTTAAAGAAAGAGATGGCCCAGTTTCTGGCTGGGGCCAAAGCTACAGCAGATTGTGGCTGGGGA…	GGGGACAACTTTGTATAGAAAAGTTGGATGCAGGCTGTAAATGGTAAGA	GGGGACTGCTTTTTTGTACAAACTTGTCGTGCCTTTTACCTGGGGC
CCL4	1	chr17:36101827-36103827	CATTTAAGTCTTCAACCCATTGTGAGTTGATTTTTACAGATGGTGTAAGGAAGGGGTCCAGTTTCAATCTTTTGCATACAGCTAGCCAGTTATCCCAGTACCATTTATTGACTGGGAAGTCCTTTCCCTGTTGCTTGTTTTTGTTAACTTTGTCAAAGTTCGGATGGTTGCAGGTATGCAGCATTATTTCTGAGCTCTCTATTTTGTTCTATTGGTCTATGAGTCTGTTTTTGTACCAAAGCCATGCTGTTTTGGTTACTGCAGCCCTGTGGTATAGTTTGAAGTCATGGCTCCCTTTTTTTACTCTTCTTTTTTCTTTCTCAGAGAAGAGCAGGTAACAATGTGGGGTTAAAGGTGAGCAGGTGGGTTAGAGTAGTGGAGCTAAAGGCAGATAGAGGT…	CATTTAAGTCTTCAACCCATTGTGAGTTGATTTTTACAGATGGTGTAAGGAAGGGGTCCAGTTTCAATCTTTTGCATACAGCTAGCCAGTTATCCCAGTACCATTTATTGACTGGGAAGTCCTTTCCCTGTTGCTTGTTTTTGTTAACTTTGTCAAAGTTCGGATGGTTGCAGGTATGCAGCATTATTTCTGAGCTCTCTATTTTGTTCTATTGGTCTATGAGTCTGTTTTTGTACCAAAGCCATGCTGTTTTGGTTACTGCAGCCCTGTGGTATAGTTTGAAGTCATGGCTCCCTTTTTTTACTCTTCTTTTTTCTTTCTCAGAGAAGAGCAGGTAACAATGTGGGGTTAAAGGTGAGCAGGTGGGTTAGAGTAGTGGAGCTAAAGGCAGATAGAGGT…	GGGGACAACTTTGTATAGAAAAGTTGCATTTAAGTCTTCAACCCATTGTG	GGGGACTGCTTTTTTGTACAAACTTGTCTGATACTGACTTGGGAATCTCTCTT
CCL4L2	1	chr17:36209103-36211103	CCAGTACCATTTATTGACTGGGAAGTCCTTTCCCTGTTGCTTGTTTTTGTTAACTTTGTCAAAGTTCGGATGGCTGCAGGTATGCAGCATTATTTCTGAGCTCTCTATTTTGTTCTATTGGTCTATGAGTCTGTTTTTGTACCAAAGCCATGCTGTTTTGGTTACTGCAGCCCTGTGGTATAGTTTGAAGTCATGGCTCCCTTTTTTTACTCTTCTTTTTTCTTTCTCAGAGAAGAGCAGGTAACAATGTGGGGTTAAAGGTGAGCAGGTGGGTTAGAGTAGTGGAGCTAAAGGCAGATAGAGGTCTTGATCCAATTATCCTCATTCCCTTCATTTGTCCAACCTTGCACACTCCTGTATGCAGGGCCTTTGTAAGCTTCACCTTCTGTACAGGTGCCC…	CCAGTACCATTTATTGACTGGGAAGTCCTTTCCCTGTTGCTTGTTTTTGTTAACTTTGTCAAAGTTCGGATGGCTGCAGGTATGCAGCATTATTTCTGAGCTCTCTATTTTGTTCTATTGGTCTATGAGTCTGTTTTTGTACCAAAGCCATGCTGTTTTGGTTACTGCAGCCCTGTGGTATAGTTTGAAGTCATGGCTCCCTTTTTTTACTCTTCTTTTTTCTTTCTCAGAGAAGAGCAGGTAACAATGTGGGGTTAAAGGTGAGCAGGTGGGTTAGAGTAGTGGAGCTAAAGGCAGATAGAGGTCTTGATCCAATTATCCTCATTCCCTTCATTTGTCCAACCTTGCACACTCCTGTATGCAGGGCCTTTGTAAGCTTCACCTTCTGTACAGGTGCCC…	GGGGACAACTTTGTATAGAAAAGTTGCCAGTACCATTTATTGACTGGGA	GGGGACTGCTTTTTTGTACAAACTTGTCGCAGAACTCAGAAGCTTCAGAAC
CXCL10	-1	chr4:76023497-76025497	CAGAAAACGTGGGGCTAGTGTGCCATATTTATCTGCAAAGCCATTTTCCCTCCCTAATTCTGATTGGATAAGGGCATTACAGTTGACTTAGCAAAACCTGCTGGCTGTTCCTGGGGAAGTCCCATGTTGCAGACTCGAAGGTATTATTTATTGTAGCCTCCAAGTTACGGAATTTCCCTCTGCTCCTCTTTTTTTGGTAATAGTGAATTAGGTTTCACTTTCCAAAACATGAACTGTTTCTTGAAAAAAAGAACTTCATTGCATATAGAAAAAAACAAAGGTTGCAATCCATTCTAACTATAATGCTTTTTCTCAACACTTAAACTTTTACAGTTACTTTCAGAGGTTATTTTTCAAAATATCCCCAGTAATAGAAATTTTTCATCCTTTATAGGTAAA…	CACAGTTAATGTAATACAATGTTTAGTAAAAATCAAATATTTTATCCCTAATAACAGATTTTTAGTCCATTTATCAAGTATCTCCTTTTTACATTGTCTTCTATATAGAGACATTTTAGCTGACAACTTAGATACCAACTAAAATAAAACTGTCACCATCTCTCATTTTGATTGTTTAATGTTGAACTTTTCTAGGCCTCTTCCATTCATGATGTCAGACATTTCTCTGAAATTTGTTGGCATTCTATTCACAGTAAAATGTTTGTTCTGCACAAATAGGTATGGAAGGATCCCTCCATTGTCACTATTTCTCATAAGACTTTCCCTCATCAGAACGAACGCCTCTTTGCTAGGTGAAAGTCTTTTGGGTTCTGTCAGTCTCTACCTCACCTCCCTCTC…	GGGGACAACTTTGTATAGAAAAGTTGCACAGTTAATGTAATACAATGTTTAGTAAAAA	GGGGACTGCTTTTTTGTACAAACTTGTCCAGAAAACGTGGGGCTAGTG
CXCL3	-1	chr4:74038650-74040650	GGGAGAGCTGGCGGGGAGGTGCCTGCGACCCGGGCTGTGTGGCTCCCCAAGATCGGCGAACCCTTTTTATGCATGGTTGAGACTGGAAAGCCCGGAGCGGCCGGGCCAGGGAAATTCCCGGAGCTCCAGATCGATCCGGAGTCCCGAAGGAAGGCGACGGCCCCGCCCCCGGGGTGGAGTCGGATACGGGTAGGGGGAGCCCACTGGTGACGCCTACGCCTCGCCCTCCAGAGTAACCCCCGTGCACTCTGGGACTTTGGGATATTCATTTTCTGCCCCAAATTCCTGGAGAGGCAGTGAGTCCACCTCGCTGAAGATACAGCCTGTGAGGGGGGACCTTAGGTCCCCGATGACCCCCCGCGTACGGGGTAGGGTTGGAGGAAAGAGCTGGGGGGACCC…	AGAGAGGAAATTATTGAAAAAGAATGGAGCATATATATTACCTATAGTGTCTATTTTAAAGTAACAGGACATTCTAGCACACCTTTCTATCCCTTGTCCAAGATTATTGTAATGACATCACAGATACCCGTGAGCACCAGTAACTACAAGACCATTTTGGAAACTGGGATTGTGGTGTTTATATGAACATTCTTCTTTCTAGGATGTGCTTTGATTTCTTAAGGACTCACACTGCTTTATATCAGTTAGAGACAGGGAGAGTTGGGTGGCAGTAAGGGATACAGAAAATTTTAAATGTGAAAAACACTGGGGAGTAAAACTTTCCATTAGATTCTTCTTTTTTCCTTTACAGAATTCATAGCAGGCTGAGTTTTTGTTCAGGCAATGTCGGGAAAGAAA…	GGGGACAACTTTGTATAGAAAAGTTGAGAGAGGAAATTATTGAAAAAGAATGG	GGGGACTGCTTTTTTGTACAAACTTGTCGGGAGAGCTGGCGGG
CXCL8	1	chr4:73738569-73740569	GGCCCAAGCTTTCTCTTCTTGTCACTCCATGCACTGTGTTCCGTATGCTAAATAGTTTGAGAAACCCAAATGGGCCATGTTCGCCTACATTTCATTGTCCTGTACTTCCTGTCCTGTACTAGCAAAGCAGTCCCATTGGTCTTTCTTCTCCTCATTAACAATAAAGGTAACACTTTTGATGTTGTTTCTTCAGAAAACCTTCATTCATCAAAACTGCCTCAAAGATCATGTTTGTTTGATTCCAGAACTTCCTGTAATTACCTGTTATTGTAACACTCATCACTGTATTTTACTTACTTGTGTAACTAATTTTCCATATTCTGCACTAGACAACAAAGTCCTTTAAGTCAGGTACTATATCTATTTACATAGCATTCACATCTCCTACAATAAGGGACA…	GGCCCAAGCTTTCTCTTCTTGTCACTCCATGCACTGTGTTCCGTATGCTAAATAGTTTGAGAAACCCAAATGGGCCATGTTCGCCTACATTTCATTGTCCTGTACTTCCTGTCCTGTACTAGCAAAGCAGTCCCATTGGTCTTTCTTCTCCTCATTAACAATAAAGGTAACACTTTTGATGTTGTTTCTTCAGAAAACCTTCATTCATCAAAACTGCCTCAAAGATCATGTTTGTTTGATTCCAGAACTTCCTGTAATTACCTGTTATTGTAACACTCATCACTGTATTTTACTTACTTGTGTAACTAATTTTCCATATTCTGCACTAGACAACAAAGTCCTTTAAGTCAGGTACTATATCTATTTACATAGCATTCACATCTCCTACAATAAGGGACA…	GGGGACAACTTTGTATAGAAAAGTTGGGCCCAAGCTTTCTCTTCTT	GGGGACTGCTTTTTTGTACAAACTTGTCTGCCTTATGGAGTGCTCCG
IL17A	1	chr6:52184387-52186387	GGGCATTTCAGAAACAATACCTTAACAAAGGGTGGGTAAGCTTTGAAAGAAGGCCTGGAGAAAAATCAGGACCCCATCATCCCAGGTCCTGGAGCATGGTGGGGGGTAAGGCTAGAAAGGAAGTTGTACGAACTCAAATATTAATTCAAATGCTAAGAGGCTTACCCTTCATTCTGTATGCAAGCTAATGGCAGAAGAAAAGGCACAATTAGAGCCATGCTTTGAGAATCATTATTGAAAGCATGTCGAAGATGGTCTGAAGGAAGCAATTGGGAAAAGCAAGCATAGCTCATCCAAGTGGGTGAGAGTGTGAGTTAGAGGAAGCTTGGAAATTGGTGATGTGAGAGATGCTGCAGCTTCTGGGATTGCTGCCTGGTCGTGTGTAGAGGAGGGGCAGTA…	GGGCATTTCAGAAACAATACCTTAACAAAGGGTGGGTAAGCTTTGAAAGAAGGCCTGGAGAAAAATCAGGACCCCATCATCCCAGGTCCTGGAGCATGGTGGGGGGTAAGGCTAGAAAGGAAGTTGTACGAACTCAAATATTAATTCAAATGCTAAGAGGCTTACCCTTCATTCTGTATGCAAGCTAATGGCAGAAGAAAAGGCACAATTAGAGCCATGCTTTGAGAATCATTATTGAAAGCATGTCGAAGATGGTCTGAAGGAAGCAATTGGGAAAAGCAAGCATAGCTCATCCAAGTGGGTGAGAGTGTGAGTTAGAGGAAGCTTGGAAATTGGTGATGTGAGAGATGCTGCAGCTTCTGGGATTGCTGCCTGGTCGTGTGTAGAGGAGGGGCAGTA…	GGGGACAACTTTGTATAGAAAAGTTGGGGCATTTCAGAAACAATACCT	GGGGACTGCTTTTTTGTACAAACTTGTCCTATGAGATGGACAAAATGTAGCG
IL17F	-1	chr6:52244537-52246537	TTGCCCCTGTTTCGATTGACCTGCTTACTGTCTTTAAGTTGTGGTTGACCCGGAGTTACTGACGAATGCAGGGGTTTTTTTTTTTATTCCATTTCCCGAAGGGGAACAAAAGGGGGACCCTAAAGAAAGGGATGACAGGAAAAGGACCAAATTTTTCTTTCCTTCTACCCTACTTCCACCCCCATTGCCCACAAATCAGAGCAAAATTTTTAATTTACTACAGAGATGAACCAAGTTAGAAATTGTTGTCAAATCTTTTTTGTTCTTCCACAAATTGCCAACACCCTTGTCACGGACCATATGTTCTACTTTCCAGTCACGCAATATGAATCGTGATTTAAATGGGAGAAAACTCATCCTTAGAGGAGCCTTGGTACTAAACTATCTTTACCTCCATTT…	GAACACCAGGCACATGCCACCAAAGCCACTGGCCAGCAGGTTCTTGAGCAGGCTGATGGGCTTTGGCTGGTCGGCTATGGTCAGTCTGCCTATCCCTCAGTCTGTCAGTTCCTGGGCCGTCCTGGCTCTGCTGCCCCAGCTGCAGTGCCAGGGCTGCCAATCTTGCATTTAAAGGCTTCTACTTGCTAATTAATTTTGGTTAAAAAAAACCATTCTTAGAGATAGCCAAGGTAATGGGCATTTAAGTGTTGCATCAATGTGATTTTACATATATGTATATTTGTCCATGGCTCCTGGTTCATAACTCCCACAGCCCTCGTTATATCCTAAGTGATAAAAATAATAAGCATATCTTTTGTTAGGGTATTTAGCTTTTTTGTCTTTGTTTCCTGAAGCAGC…	GGGGACAACTTTGTATAGAAAAGTTGGAACACCAGGCACATGCC	GGGGACTGCTTTTTTGTACAAACTTGTCTTGCCCCTGTTTCGATTG
IL26	-1	chr12:68225821-68227821	TGAGAGGATAACCTACTTAATGTAGCCCTCAAAGCCACCAGTCCAATGAGGTGCTGTGAAAGATAATTTACAGTTTATATAGAGGAAGATCACTTTGGTTGTTCTATTTTTTTAAGAGCTTGCTTCATAGTCAAAAAACGCTGATCACACCATCAACTGACATTATTTAAAAGCTCAGCCTTACTGGTAAGATTGCGTTCTCATTTCCAAAAGAATTCAGAATTTCAGTTGCCTATCACAGCAGCTTGCATTATTTTAAAAGGCATGCCAATAAAAACAGGATGATTTCCAGGGGGCTGTGTCATAATTTTTTAAACCCCATGTGAAAAATCTCCTTTTCTAACCAGAATCCCAGAAAAAATTTAACAAGGGGGTAGAAATGGGCAGCCCCAGGAAATC…	GAGGCATTCTAGGACTATATATGGATTTTCCTTGTGTGATGATGATTTGAGGGATGTAAGGTATTTATGGAAATGTAACTACCAGAAGTTAAAAAATAGCCAGAACCCACATCAACTTAATTTATCAATATTAGCCACTTGAGTTATCAATATTAGCCACAAGTTTTGTTGGTACACACCAGGGATCTGAAATTGGCTGCTCACGGCAGTATATGGCTCTGGGAGGTGTTTTGTGTCATCCTTTTATTGCACTCTGTGTTTATAGCACAGTGTGTTAACAGGCTATGTGATTAGACAGACTTTAAGACTGGTGACCATATAAGCATATTAGCCGCAATTATCTGGTATCTACCCACCCAGTGTGTTTGTATTAATCCTCGCCCTCTAAGGGCATTTGAG…	GGGGACAACTTTGTATAGAAAAGTTGGAGGCATTCTAGGACTATATATGGATT	GGGGACTGCTTTTTTGTACAAACTTGTCTGAGAGGATAACCTACTTAATGTAGCC
